# Supplementary material for: On representing the prognostic value of continuous gene expression biomarkers with the restricted mean survival curve
Source: Oncotarget. 2015 Oct 14;6(34):36308–18. doi: 10.18632/oncotarget.6121 (PMC4742179; doi:10.18632/oncotarget.6121)
Supplement: Supplementary file 1 [file oncotarget-06-36308-s001.xlsx]

## Sheet: Sheet1
Serial	ID	Include	Journal	Access	Ovary Focus	KM Curves	KM Method	Methods Extract	Link	Citation
TCGAOV-021	2014-Brouwer-Visser-Insulin	INCLUDE-HasKM	PLoS One	FULLTEXT	YES	YES	Arbitrary stratification	Using this data portal, we tested a relationship of IGF2 expression and intrinsic drug resistance, wherein high IGF2 was defined as 1.6 SD above the mean, corresponding to 94–95th percentile in a normal distribution. By using this cut score, the size of the IGF2-high group approximates the fraction of ovarian cancer patients expected to have intrinsically drug resistant tumors, manifested by prog…	http://journals.plos.org/plosone/article?id=10.1371/journal.pone.0100165#pone-0100165-g006	Brouwer-Visser, J., Lee, J., McCullagh, K., Cossio, M.J., Wang, Y., and Huang, G.S. (2014) Insulin-like growth factor 2 silencing restores taxol sensitivity in drug resistant ovarian cancer. PLoS One. 9(6):e100165. Read the full article
TCGAOV-037	2014-Stone-Focal	INCLUDE-HasKM	Cancer Biol Ther	FULLTEXT	YES	YES	Arbitrary stratification	Points for distribution and intensity were added and an overall score ranging from 0 to 3 was assigned. Each score was categorized into one of four groups. An overall score of 0 was assigned for negative expression of FAK or pFAK if ≤5% cells stained, regardless of intensity. An overall score of 1 (1–2 points) designated weak expression of FAK or pFAK, an overall score of 2 (3–4 points) designate…	http://www.tandfonline.com/doi/full/10.4161/cbt.28882#.VMBteo05DIV	Stone, R.L., Baggerly, K.A., Armaiz-Pena, G.N., Kang, Y., Sanguino, A.M., Thanapprapasr, D., Dalton, H.J., Bottsford-Miller, J., Zand, B., Akbani, R., et al. (2014) Focal adhesion kinase: an alternative focus for anti-angiogenesis therapy in ovarian cancer. Cancer Biol Ther. 15(7):. Read the full article
TCGAOV-065	2013-Etemadmoghadam-Resistance	INCLUDE-HasKM	Clin Cancer Res	FULLTEXT	YES	YES	Arbitrary stratification	Kaplan–Meir curves showing overall survival of patients (n = 397) stratified by CCNE1 amplification (log2 copy number ratio >0.8) and number of WGD events.	http://clincancerres.aacrjournals.org/content/19/21/5960.short	Etemadmoghadam, D., Au-Yeung, G., Wall, M., Mitchell, C., Kansara, M., Loehrer, E., Batzios, C., George, J., Ftouni, S., Weir, B.A., et al. (2013) Resistance to CDK2 inhibitors is associated with selection of polyploid cells in CCNE1 amplified ovarian cancer. Clin Cancer Res. 19(21):5960-5971. View PubMed abstract
TCGAOV-092	2013-Dai-Promoter	INCLUDE-HasKM	Clin Cancer Res	FULLTEXT	YES	YES	Arbitrary stratification	Kaplan–Meier plots of PFS (A) and OS (B) in SGCTG cohort and PFS in TCGA cohort (C). The patients were separated into two groups with high/low level of MI estimated from a multivariate Cox model incorporating NKD1, VEGFB, and PRDX2 promoter methylation. The cutoff was determined by the third quartile of MI across all the patients (n = 150)	http://clincancerres.aacrjournals.org/content/19/20/5788.long	Dai, W., Zeller, C., Masrour, N., Siddiqui, N., Paul, J., and Brown, R. (2013) Promoter CpG island methylation of genes in key cancer pathways associates with clinical outcome in high grade serous ovarian cancer. Clin Cancer Res. 19(20):5788-5797. View PubMed abstract
TCGAOV-134	2013-Verhaak-Prognostically	INCLUDE-HasKM	J Clin Invest	FULLTEXT	YES	YES	Arbitrary stratification	To make ssGSEA scores comparable between different expression platforms, scores were converted to a [0,1] scale within each dataset (see Methods). The validation set was stratified into CLOVAR poor prognosis or CLOVAR good prognosis groups using a cutoff score of 0.5. ... Normalized ssGSEA scores were additionally determined for the CLOVAR survival gene set, and cases were assigned to CLOVAR poor…	http://www.jci.org/articles/view/65833?utm_campaign=impact_2013_january&utm_content=short_url&utm_medium=pdf&utm_source=impact	Verhaak, R.G.W., Tamayo, P., Yang, J.-Y., Hubbard, D., Zhang, H., Creighton, C.J., Fereday, S., Lawrence, M., Carter, S.L., Mermel, C.H., et al. (2013) Prognostically relevant gene signatures of high-grade serous ovarian carcinoma. J Clin Invest. 123(1):517–525. Read the full article
TCGAOV-165	2012-Kang-A DNA	INCLUDE-HasKM	JCNI	FULLTEXT	YES	YES	Arbitrary stratification	The DNA repair pathway–focused score (referred to as “the score”) included only genes in the ATM, FA/HR, NER, and TLS pathways (Table 2). The scores were categorized as “low” (ie, scores 1–10) or “high” (ie, scores 11–20), based on the range of scores observed in the study, which divided the patients into two categories with equal ranges; other thresholds were not examined except, as noted, to mi…	http://jnci.oxfordjournals.org/content/104/9/670.long	Kang, J., D'Andrea, A.D. and Kozono, D. (2012) A DNA repair pathway-focused score for prediction of outcomes in ovarian cancer treated with platinum-based chemotherapy. JCNI. 104(9):670-681. Read the full article
TCGAOV-167	2012-Creighton-Integrated	INCLUDE-HasKM	PLoS One	FULLTEXT	YES	YES	Arbitrary stratification	Kaplan-Meier analysis (log-rank tests) compares time to death for ovarian cancer patients showing higher risk (prognostic score>0) versus lower risk (prognostic score<0). Univariate Cox test treats the prognostic score as a continuous variable. (miR-923 was recently determined to be an rRNA fragment, according to miRBase.).	http://journals.plos.org/plosone/article?id=10.1371/journal.pone.0034546#pone-0034546-g006	* Creighton, C.J., Hernandez-Herrera, A., Jacobsen, A., Levine, D.A., Mankoo, P., Schultz, N., Du, Y., Zhang, Y., Larsson, E., Sheridan, R., et al. (2012) Integrated analyses of microRNAs demonstrate their widespread influence on gene expression in high-grade serous ovarian carcinoma. PLoS One. 7(3):e34546. Read the full article
TCGAOV-097	2013-Zhang-Integrating	INCLUDE-HasKM	Cell Rep	FULLTEXT	YES	YES	Clustering	Because BIC is mainly aimed at determining the right number of clusters and does not generate the most compact clustering result, we subsequently used the unsupervised super k-means clustering algorithm (Liu et al., 2013), which generates extremely compact clusters, to cleanly divide the samples into seven clusters, which we refer to hereafter as “subtypes,” and similarly to divide the features i…	http://www.sciencedirect.com/science/article/pii/S2211124713003574	Zhang, W., Liu, Y., Sun, N., Wang, D., Boyd-Kirkup, J., Dou, X., and Han, J.D. (2013) Integrating genomic, epigenomic, and transcriptomic features reveals modular signatures underlying poor prognosis in ovarian cancer. Cell Rep. 4(3):542-553. Read the full article
TCGAOV-145	2012-Hsu-Reducing	INCLUDE-HasKM	BMC Genomics	FULLTEXT	YES	YES	Clustering	Main point of the paper is a training/testing clustering.	http://www.biomedcentral.com/1471-2164/13/S6/S13	Hsu, F.H., Serpedin, E., Hsiao, T.H., Bishop, A.J., Dougherty, E.R. and Chen, Y. (2012) Reducing confounding and suppression effects in TCGA data: An integrated analysis of chemotherapy response in ovarian cancer. BMC Genomics. 13(Suppl 6):S13. Read the full article
TCGAOV-164	2012-Helland-Deregulation	INCLUDE-HasKM	PLoS One	FULLTEXT	YES	YES	Clustering	While the original K-means clustering from Tothill et al. is shown for the AOCS cohort, a supervised learning procedure was used for classification of tumours in other datasets (see Supplementary Methods S1). (B) Kaplan-Meier survival curves of samples are plotted. Overall survival is used as the endpoint in all four datasets. Cox proportional hazard model is used to compute statistical significa…	http://journals.plos.org/plosone/article?id=10.1371/journal.pone.0018064	Helland, Å., Anglesio, M.S., George, J., Cowin, P.A., Johnstone, C.N., House, C.M., Sheppard, K.E., Etemadmoghadam, D., Melnyk, N., Rustgi, A.K., et al. (2012) Deregulation of MYCN, LIN28B and LET7 in a molecular subtype of aggressive high-grade serous ovarian cancers. PLoS One. 6(4):e18064. Read the full article
TCGAOV-177	2012-Engler-Genome	INCLUDE-HasKM	PLoS One	FULLTEXT	YES	YES	Clustering	A) Unsupervised hierarchical clustering of raw log2 ratios derived from 72 serous type ovarian cancers. Copy number values are color coded as follows: blue (loss), white (normal) and magenta (gain). The pattern of dendrogram suggests two major genomic subgroups within the grade 3 tumors. B) PFS Kaplan-Meier plot for the two subgroups.	http://journals.plos.org/plosone/article?id=10.1371/journal.pone.0030996	Engler, D.A., Gupta, S., Growdon, W.B., Drapkin, R.I., Nitta, M., Sergent, P.A., Allred, S.F., Gross, J., Deavers, M.T., Kuo, W.L., et al. (2012) Genome wide DNA copy number analysis of serous type ovarian carcinomas identifies genetic markers predictive of clinical outcome. PLoS One. 7(2):e30996. Read the full article
TCGAOV-007	2014-Despierre-Somatic	INCLUDE-HasKM	Gynecol Oncol	FULLTEXT	YES	YES	Genotype	Kaplan–Meier and Cox regression survival curves for OS calculated for the 14q32.33 SCNA region stratified for homozygous deletions (CN < 1), diploid samples (1 ≤ CN ≤ 21.9) and amplifications (CN > 21.9).	http://www.sciencedirect.com/science/article/pii/S0090825814013419	Despierre, E., Moisse, M., Yesilyurt, B., Sehouli, J., Braicu, I., Mahner, S., Castillo-Tong, D.C., Zeillinger, R. Lambrechts, S., et al. (2014) Somatic copy number alterations predict response to platinum therapy in epithelial ovarian cancer. Gynecol Oncol. doi: 10.1016/j.ygyno.2014.09.01. View PubMed abstract
TCGAOV-098	2013-Kang-Clinical	INCLUDE-HasKM	PLoS One	FULLTEXT	YES	YES	Genotype	In patients with missense mutations, patients with high FS scores for mutp53 tended to show poorer overall (Figure 2C) and progression-free survival (Figure 2D) than patients with low FS scores, although statistical significance was not reached for either overall (p=0.0787) or progression-free survival (p=0.0981). When patients were divided into two groups according to whether the p53 mutation oc…	http://journals.plos.org/plosone/article?id=10.1371/journal.pone.0072609	Kang, H.J., Chun, S.M., Kim, K.R., Sohn, I., and Sung, C.O. (2013) Clinical relevance of gain-of-function mutations of p53 in high-grade serous ovarian carcinoma. PLoS One. 8(8):e72609. Read the full article
TCGAOV-111	2013-Wong-Poor	INCLUDE-HasKM	Gynecol Oncol	FULLTEXT	YES	YES	Genotype	NA	http://www.sciencedirect.com/science/article/pii/S0090825813008494	Wong, K.K., Izaguirre, D.I., Kwan, S., King, E.R., Deavers, M.T., Sood, A.K., Mok, S.C. and Gershenson, D.M. (2013) Poor survival with wild-type TP53 ovarian cancer?. Gynecol Oncol. doi: 10.1016/j.ygyno.2013.06.016. View PubMed abstract
TCGAOV-120	2013-Braun-Discovery	INCLUDE-HasKM	PLoS One	FULLTEXT	YES	YES	Genotype	NA	http://journals.plos.org/plosone/article?id=10.1371/journal.pone.0055037	Braun, R., Finney, R., Yan, C., Hu, Y., Edmonson, M., Meerzaman, D. and Buetow, K. (2013) Discovery analysis of TCGA data reveals association between germline genotype and survival in ovarian cancer patients. PLoS One. 8(3):e55037. Read the full article
TCGAOV-178	2012-Bolton-Association	INCLUDE-HasKM	JAMA	FULLTEXT	YES	YES	Genotype	The 5-year overall survival was 36% (95% CI, 34%-38%) for noncarriers, 44% (95% CI, 40%-48%) for BRCA1 carriers, and 52% (95% CI, 46%-58%) for BRCA2 carriers (Figure and eFigure). In a Cox proportional hazards regression model only adjusted for study site and year of diagnosis, BRCA1 carriers showed a more favorable survival than noncarriers did (HR, 0.78; 95% CI, 0.68-0.89; P < .001) (Table 2). …	http://jama.jamanetwork.com/article.aspx?articleid=1104901	* Bolton, K.L., Chenevix-Trench, G., Goh, C., Sadetzki, S., Ramus, S.J., Karlan, B.Y., Lambrechts, D., Despierre, E., Barrowdale, D., McGuffog, L., et al. (2012) Association between BRCA1 and BRCA2 mutations and survival in women with invasive epithelial ovarian cancer. JAMA. 307(4):382-390. Read the full article
TCGAOV-188	2011-Huang-Platinum	INCLUDE-HasKM	Clin Cancer Res	FULLTEXT	YES	YES	Genotype	Kaplan–Meier plots for rs1649942 genotype effect on PFS and OS probabilities in all phase 1 AOCS patients (n = 377) and a subset of optimally debulked patients (n = 271). Log-rank P values compare survival probabilities across genotypes, and tick marks indicate censoring events. rs1649942 genotype effect on PFS in all patients (A) and optimally debulked patients (B); OS in all patients (C) and op…	http://clincancerres.aacrjournals.org/content/17/16/5490.long	Huang R.S., Johnatty S.E., Gamazon E.R., Im H.K., Ziliak D., Duan S., Zhang W., Kistner E.O., Chen P., Beesley J., et al. (2011) Platinum sensitivity-related germline polymorphism discovered via a cell-based approach and analysis of its association with outcome in ovarian cancer patients. Clin Cancer Res. 17(15):5490-5500. Read the full article
TCGAOV-126	2013-Ivan-Epigenetic	INCLUDE-HasKM	Gynecol Oncol	FULLTEXT	YES	YES	Maximal cutoff	For the 24 methylation/gene expression pairs listed in S6, we considered whether the corresponding gene expression level added any information. This was accomplished by first fixing the methylation cut-off level at the optimal point leading to the biggest survival difference in the training set, as chosen above and then varying the gene expression level to choose a second cut-off. For each gene c…	http://www.sciencedirect.com/science/article/pii/S0090825812008955	Ivan, C., Hu, W., Bottsford-Miller, J., Zand, B., Dalton, H.J., Liu, T., Huang, J., Nick, A.M., Lopez-Berestein, G., Coleman, R.L., et al. (2013) Epigenetic analysis of the Notch superfamily in high-grade serous ovarian cancer. Gynecol Oncol. 128(3):506-511. View PubMed abstract
TCGAOV-176	2012-Yoshihara-High	INCLUDE-HasKM	Clin Cancer Res	FULLTEXT	YES	YES	Maximal cutoff	After calculating the prognostic index for each sample from the 126-gene expression signature as reported previously (19), we divided the training set into high- and low-risk groups based on the optimal cutoff value (0.1517) of the prognostic index and verified the high predictive power of this risk classification (log-rank P = 1 × 10−30; Multivariate Cox P = 4 × 10−20; HR = 6.203; 95% CI = 4.239…	http://clincancerres.aacrjournals.org/content/18/5/1374.short	Yoshihara, K., Tsunoda, T., Shigemizu, D., Fujiwara, H., Hatae, M., Fujiwara, H., Masuzaki, H., Katabuchi, H., Kawakami, Y., Okamoto, A., et al. (2012) High-risk ovarian cancer based on 126-gene expression signature is uniquely characterized by downregulation of antigen presentation pathway. Clin Cancer Res. 18(5):1374-1385. View PubMed abstract
TCGAOV-129	2013-Yang-Integrated	INCLUDE-HasKM	Cancer Cell	FULLTEXT	YES	YES	Mean	(C) Kaplan-Meier overall survival curves in miR-506 low and high expression OvCa cases. The low and high miR-506 expression is based on average value of miR-506 PCR expression. (D and E) Kaplan-Meier progression free survival curves in miR-506 low and high expression (according to average of miR-506 expression) in 129 Bentink cases (panel D) and 55 Bagnoli cases (panel E).	http://www.ncbi.nlm.nih.gov/pmc/articles/PMC3603369/	Yang, D., Sun, Y., Hu, L., Zheng, H., Ji, P., Pecot, C.V., Zhao, Y., Reynolds, S., Cheng, H., Rupaimoole, R., et al. (2013) Integrated analyses identify a master microRNA regulatory network for the mesenchymal subtype in serous ovarian cancer. Cancer Cell. 23(2):186-199. View PubMed abstract
TCGAOV-160	2012-Sohn-Somatic	INCLUDE-HasKM	Gynecol Oncol	FULLTEXT	YES	YES	Mean	In this study, we defined a patient's mutation phenotype as hypermutation if the tumor had a mutation number greater than 61.9 or as hypomutation if the tumor had a mutation number less than 61.9. … When the cohort was divided into hypermutation and hypomutation (mean mutation number < 61.9), patients with hypermutation showed significantly prolonged overall survival (P < 0.001) and progression f…	http://www.sciencedirect.com/science/article/pii/S009082581200251X	Sohn, I., Jung, W.Y. and Sung, C.O. (2012) Somatic hypermutation and outcomes of platinum based chemotherapy in patients with high grade serous ovarian cancer. Gynecol Oncol. 126(1):103-108. View PubMed abstract
TCGAOV-189	2011-TCGA Network-Integrated	INCLUDE-HasKM	Nature	FULLTEXT	YES	YES	Mean	The prognostic t-score was defined as the two-sided t-statistic comparing, within each tumor profile, the average of the poor prognosis genes with the average of the good prognosis genes (e.g., the t-score for a given tumor being high when both the "poor prognosis" genes in the signature were high and the "good prognosis" genes were low). KE: based on interpretation of figure 2 they have divided …	http://www.nature.com/nature/journal/v474/n7353/full/nature10166.html	* The Cancer Genome Atlas Research Network (2011) Integrated genomic analyses of ovarian carcinoma. Nature. 474(7353):609-615. View author manuscript | View associated data files
TCGAOV-195	2010-Creighton-Molecular	INCLUDE-HasKM	Cancer Res	FULLTEXT	YES	YES	Mean	Tumors are ordered by the “miR-31 signature t score,” which measures the similarity of the tumor profile with the miR-31–inducible profile. B, Kaplan-Meier analysis comparing the differences in risk of disease relapse between tumors showing activation (red line, t score > 0 at P < 0.05) of the miR-31 signature, tumors showing deactivation (blue line, t score < 0 at P < 0.05) of the signature, and…	http://cancerres.aacrjournals.org/content/70/5/1906.long	Creighton, C.J., Fountain, M.D., Yu, Z., Nagaraja, A.K., Zhu, H., Khan, M., Olokpa, E., Zariff, A., Gunaratne, P.H., Matzuk, M.M., et al. (2010) Molecular profiling uncovers a p53-associated role for microRNA-31 in inhibiting the proliferation of serous ovarian carcinomas and other cancers. Cancer Res. 70(5):1906-1915. Read the full article
TCGAOV-010	2014-Chui-Loss	INCLUDE-HasKM	Mod Pathol	FULLTEXT	YES	YES	Median	Overall survival was compared in patients with ALDH1A1-high and ALDH1A1-low tumors (above and below median expression level, respectively) by Kaplan–Meir analysis and log-rank test.	http://www.nature.com/modpathol/journal/vaop/ncurrent/full/modpathol201489a.html	Chui, M.H., Wang, Y., Wu, R.C., Seidman, J., Kurman, R.J., Wang, T.L. and Shih, I.M. (2014) Loss of ALDH1A1 expression is an early event in the pathogenesis of ovarian high-grade serous carcinoma. Mod Pathol. doi: 10.1038/modpathol.2014.89. View PubMed abstract
TCGAOV-018	2014-Hedditch-ABCA	INCLUDE-HasKM	J Natl Cancer Inst	FULLTEXT	YES	YES	Median	For real-time quantitative PCR (RT-qPCR) expression data, values were categorized high or low by the median value. Clinical outcome between groups was compared using Kaplan–Meier analysis followed by two-sided log-rank tests (SPSS version 22, IBM Software, Sydney, Australia).	http://jnci.oxfordjournals.org/content/106/7/dju149.short	Hedditch, E.L., Gao, B., Russell, A.J., Lu, Y., Emmanuel, C., Beesley, J., Johnatty, S.E., Chen, X., Harnett, P., George, J., et al. (2014) ABCA transporter gene expression and poor outcome in epithelial ovarian cancer. J Natl Cancer Inst. 106(7):dju149. View PubMed abstract
TCGAOV-042	2014-Riester-Risk	INCLUDE-HasKM	J Natl Cancer Inst	FULLTEXT	YES	YES	Median	Specifically, for each of the six datasets, we trained a prediction model using the remaining five datasets only and then stratified the patients of the dataset not used for training into high- and low-risk groups. P values were calculated with the log-rank test, and cutoffs for patient stratification were the medians of predicted risk scores in the combined training cohorts.	http://jnci.oxfordjournals.org/content/106/5/dju048.full	Riester, M., Wei, W., Waldron, L., Culhane, A.C., Trippa, L., Oliva, E., Kim, S.H., Michor, F., Huttenhower, C., Parmigiani, G., et al. (2014) Risk prediction for late-stage ovarian cancer by meta-analysis of 1525 patient samples. J Natl Cancer Inst. doi: 10.1093/jnci/dju048. View PubMed abstract
TCGAOV-085	2013-Wei-FGF18	INCLUDE-HasKM	J Clin Invest	FULLTEXT	YES	YES	Median	Kaplan-Meier analysis of the same 53 samples with median cut and log-rank test showed a significant difference in overall survival time (P = 0.0002), with a Cox hazard ratio of 3.277 (P = 0.0003, 95% CI: 1.671–6.425), linking FGF18 with poor prognosis (Figure 1A, estimated mean and median survival listed in Supplemental Table 1; supplemental material available online with this article; doi: 10.11…	http://www.jci.org/articles/view/70625	Wei, W., Mok, S.C., Oliva, E., Kim, S.H., Mohapatra, G., and Birrer, M.J. (2013) FGF18 as a prognostic and therapeutic biomarker in ovarian cancer. J Clin Invest. doi: 10.1172/JCI70625. View PubMed abstract
TCGAOV-096	2013-Yang-Predicting	INCLUDE-HasKM	J Clin Invest	FULLTEXT	YES	YES	Median	Based on PROVAR, the samples were classified into high-risk (i.e., high PROVAR score) and low-risk (i.e., low PROVAR score) groups. The median score (–0.02) was used as a cutoff. Kaplan-Meier survival analysis showed a significant difference in PFS between the high- and low-risk groups in the training set (n = 222, P = 0.001; Figure 3A).	http://www.jci.org/articles/view/68509	Yang, J.Y., Yoshihara, K., Tanaka, K., Hatae, M., Masuzaki, H., Itamochi, H., Takano, M., Ushijima, K., Tanyi, J.L., Coukos, G., et al. (2013) Predicting time to ovarian carcinoma recurrence using protein markers. J Clin Invest. 123(9):3740–3750. Read the full article
TCGAOV-105	2013-Al Sawah-Perifosine	INCLUDE-HasKM	Gynecol Oncol	FULLTEXT	YES	YES	Median	Log-rank tests were used to test any association between pathway expression (based on median value cut-off of the first principal component (PC1)) and overall survival in four publically available datasets of 910 patient samples for which both gene expression and overall survival data were available, including 4 datasets for OVCA (the Australian dataset, n = 220, with survival data available for …	http://www.sciencedirect.com/science/article/pii/S0090825813010081	Al Sawah, E., Chen, X., Marchion, D.C., Xiong, Y., Ramirez, I.J., Abbasi, F., Zgheib, N.B., Chon, H.S., Wenham, R.M., Apte, S.M., et al. (2013) Perifosine, an AKT inhibitor, modulates ovarian cancer cell line sensitivity to cisplatin-induced growth arrest. Gynecol Oncol. 131(1):207-212. View PubMed abstract
TCGAOV-114	2013-Ward-Inhibition	INCLUDE-HasKM	Clin Exp Metastasis	FULLTEXT	YES	YES	Median	The Kaplan–Meier Plotter (http://​www.​kmplot.​com/​ovar) was queried to evaluate Affymetrix microarray expression of FAK mRNA levels in 961 annotated serous ovarian cancer patient tumor samples. Selections were: overall survival (follow up threshold of 10 years), split patients by median, stage (all), histology (serous), grade (all), debulk (all), and chemotherapy treatments (all). High levels o…	http://link.springer.com/article/10.1007/s10585-012-9562-5/fulltext.html	Ward, K.K., Tancioni, I., Lawson, C., Miller, N.L., Jean, C., Chen, X.L., Uryu, S., Kim, J., Tarin, D., Stupack, D.G., et al. (2013) Inhibition of focal adhesion kinase (FAK) activity prevents anchorage-independent ovarian carcinoma cell growth and tumor progression. Clin Exp Metastasis. 30(5):579-594. View PubMed abstract
TCGAOV-125	2013-Cope-High	INCLUDE-HasKM	Gynecol Oncol	FULLTEXT	YES	YES	Median	Overall survival by CDI and residual tumor. A Kaplan–Meier analysis of TCGA samples showed that among patients with residual tumor volumes less than 1 cm (solid lines), those with CDI less than the median (green line) had distinctly better outcomes than those with CDI greater than the median (blue line).	http://www.sciencedirect.com/science/article/pii/S0090825812008979	Cope, L., Wu, R.-C., Shih, I.-M. and Wang, T.-L. (2013) High level of chromosomal aberration in ovarian cancer genome correlates with poor clinical outcome. Gynecol Oncol. 128(3):500-505. View PubMed abstract
TCGAOV-130	2013-Kumar-Identification	INCLUDE-HasKM	BMC Syst Biol	FULLTEXT	YES	YES	Median	Tumor samples associated with the lower 50% of the expression values for a given gene were labelled as “low-expression” for that gene; otherwise, they were labelled as a “high-expression” sample for that gene. Log-rank tests were then performed to suggest the difference between expected vs. observed survival outcomes for the low- and high-expression tumor samples for each of the genes.	http://www.biomedcentral.com/1752-0509/7/12	Kumar, G., Breen, E.J. and Ranganathan, S. (2013) Identification of ovarian cancer associated genes using an integrated approach in a Boolean framework. BMC Syst Biol. 7:12. Read the full article
TCGAOV-133	2013-Sohn-Predictive	INCLUDE-HasKM	PLoS One	FULLTEXT	YES	YES	Median	Dichotomized the predictive scores into low- or high-risk based on median value and cross-validated Kaplan-Meier curves were generated.	http://www.ncbi.nlm.nih.gov/pmc/articles/PMC3542368/	Sohn, I. and Sung, C.O. (2013) Predictive modeling using a somatic mutational profile in ovarian high grade serous carcinoma. PLoS One. 8(1):e54089. Read the full article
TCGAOV-161	2012-Liu-Integrated	INCLUDE-HasKM	PLoS One	FULLTEXT	YES	YES	Median	Based on the Std_Ar_Bin2 feature values, we split the 253 patients into two groups, where patients with values greater than or equal to the median are categorized into a group (ie, High Std_Ar_Bin2, n = 129), and patients with values less than the feature median are categorized a different group (ie, Low Std_Ar_Bin2, n = 124) (Figure 3B). Kaplan-Meier survival analysis demonstrates that tumors wi…	http://journals.plos.org/plosone/article?id=10.1371/journal.pone.0036383#pone-0036383-g004	Liu, Y., Sun, Y., Broaddus, R., Liu, J., Sood, A.K., Shmulevich, I. and Zhang, W. (2012) Integrated analysis of gene expression and tumor nuclear image profiles associated with chemotherapy response in serous ovarian carcinoma. PLoS One. 7(5):e36383. Read the full article
TCGAOV-191	2011-Emmanuel-Comparison	INCLUDE-HasKM	PLoS One	FULLTEXT	YES	YES	Median	We dichotomised the patient cohort at the median histoscore and patients with lower NUAK2 expression had reduced overall survival with median time to death of 22 months compared to patients with higher NUAK2 expression who had median time to death of 42 months (p<0.04) (Figure 4).	http://journals.plos.org/plosone/article?id=10.1371/journal.pone.0017617#pone-0017617-g004	Emmanuel, C., Gava, N., Kennedy, C., Balleine, R.L., Sharma, R., Wain, G., Brand, A., Hogg, R., Etemadmoghadam, D., George, J., et al. (2011) Comparison of expression profiles in ovarian epithelium in vivo and ovarian cancer identifies novel candidate genes involved in disease pathogenesis. PLoS One. 6(3):e17617. Read the full article
TCGAOV-194	2010-Gorringe-Copy	INCLUDE-HasKM	PLoS One	FULLTEXT	YES	YES	Quartiles	Survival analysis. A. Kaplan Meier plot of overall survival with samples divided into quartiles based on the number of gains >0.6 (log2). P = 0.045 after a Cox proportional hazard model analysis. 1, 0–18 segments; 2, 19–36 segments; 3, 37–60 segments; 4, >60 segments. B. Kaplan Meier plot of overall survival with residual macroscopic disease as a factor.	http://journals.plos.org/plosone/article?id=10.1371/journal.pone.0011408	Gorringe, K.L., George, J., Anglesio, M.S., Ramakrishna, M., Etemadmoghadam, D., Cowin, P., Sridhar, A., Williams, L.H., Boyle, S.E., Yanaihara, N., et al. (2010) Copy number analysis identifies novel interactions between genomic loci in ovarian cancer. PLoS One. 5(9):e11408. Read the full article
TCGAOV-043	2014-Chan-MiR	INCLUDE-HasKM	Gynecol Oncol	FULLTEXT	YES	YES	Tail Stratification	As previously described, microRNA expression (based on microRNA microarray) at or below the 25th percentile was considered low and gene expression (based on gene microarray) above the 75th percentile was considered high [19] and [20].	http://www.gynecologiconcology-online.net/article/S0090-8258(14)00806-3/abstract	Chan, J.K., Kiet, T.K., Blansit, K., Ramasubbaiah, R., Hilton, J.F., Kapp, D.S., and Matei, D.E. (2014) MiR-378 as a biomarker for response to anti-angiogenic treatment in ovarian cancer. Gynecol Oncol. 133(3):568-574. View PubMed abstract
TCGAOV-049	2014-Kim-Differential	INCLUDE-HasKM	Drug Des Devel Ther	FULLTEXT	YES	YES	Unknown stratification	To identify miRNAs whose expression most strongly correlated with survival, each sample was assigned to two groups based on the expression of each miRNA: a low expression group and a high expression group. We then performed Kaplan–Meier survival analysis (Kaplan–Meier plots vs survival times, log-rank t-test <0.05) and estimated the survival distributions and used the log-rank test to assess the …	http://www.ncbi.nlm.nih.gov/pubmed/24591819	Kim, Y.W., Kim, E.Y., Jeon, D., Liu, J.L., Kim, H.S., Choi, J.W., and Ahn, W.S. (2014) Differential microRNA expression signatures and cell type-specific association with Taxol resistance in ovarian cancer cells. Drug Des Devel Ther. 8:293-314. Read the full article
TCGAOV-028	2014-Ow-Identification	INCLUDE-HasKM	Cell Cycle	FULLTEXT	YES	YES	Used a novel algorithm that maximizes the survival curve difference. (PMID: 19622426 -- looks like the same thing as Contal and O'Quigley)	We applied our published computational algorithm, which assigns patients to relative low- or high-risk subgroups depending on an expression cut-off that was optimized by maximizing the separation of the 2 Kaplan–Meier survival curves,32 to CHEK2 mRNA expression belonging to the 391 HG-SOC patients.	http://www.tandfonline.com/doi/full/10.4161/cc.29271#.VMBKqo05DIU	Ow, G.S., Ivshina, A.V., Fuentes, G., and Kuznetsov, V.A. (2014) Identification of two poorly prognosed ovarian carcinoma subtypes associated with CHEK2 germ-line mutation and non-CHEK2 somatic mutation gene signatures. Cell Cycle. 13(14):. Read the full article
TCGAOV-001	2014-Ma-Learning	EXCLUDE-NotOvary	Proc Natl Acad Sci U	FULLTEXT	NO	NA	NA	NA	http://www.ncbi.nlm.nih.gov/pmc/articles/PMC4226119/	Ma, X., Xiao, L, and Wong, W.H. (2014) Learning regulatory programs by threshold SVD regression. Proc Natl Acad Sci U.S.A.. doi: 10.1073/pnas.1417808111. Read the full article
TCGAOV-003	2014-Jung-Notch3	EXCLUDE-NotOvary	PLoS One	FULLTEXT	NO	NA	NA	NA	http://journals.plos.org/plosgenetics/article?id=10.1371/journal.pgen.1004751#pgen-1004751-g008	Jung, J.G., Stoeck, A., Guan, B., Wu, R.C., Zhu, H., Blackshaw, S., Shih, L., and Wang, T.L. (2014) Notch3 interactome analysis identified WWP2 as a negative regulator of notch3 signaling in ovarian cancer. PLoS One. doi: 10.1371/journal.pgen.1004751. Read the full article
TCGAOV-004	2014-Neapolitan-Inferring	EXCLUDE-NotOvary	Cancer Inform	FULLTEXT	NO	NA	NA	NA	http://www.ncbi.nlm.nih.gov/pmc/articles/PMC4216062/	Neapolitan, R., and Jiang, X. (2014) Inferring aberrant signal transduction pathways in ovarian cancer from TCGA data. Cancer Inform. doi: 10.4137/CIN.S13881. Read the full article
TCGAOV-005	2014-Jacob-Expression	EXCLUDE-NotOvary	BMC Mol Biol	FULLTEXT	NO	NA	NA	NA	http://www.ncbi.nlm.nih.gov/pubmed/25294702	Jacob, F., Hitchins, M.P., Fedier, A., Brennan, K., Nixdorf, S., Hacker, N.F., Ward, R., and Heinzelmann-Schwarz, V.A. (2014) Expression of GBGT1 is epigenetically regulated by DNA methylation in ovarian cancer cells. BMC Mol Biol. doi: 10.1186/1471-2199-15-24. Read the full article
TCGAOV-008	2014-Weinhold-Genome	EXCLUDE-NotOvary	Nat Genet	FULLTEXT	NO	NA	NA	NA	http://www.nature.com/ng/journal/v46/n11/full/ng.3101.html	Weinhold, N., Jacobsen, A., Schultz, N., Sander, C. and Lee, W. (2014) Genome-wide analysis of noncoding regulatory mutations in cancer. Nat Genet. doi: 10.1038/ng.3101. View PubMed abstract
TCGAOV-009	2014-Merid-Distinguishing	EXCLUDE-NotOvary	BMC Bioinformatics	FULLTEXT	NO	NA	NA	NA	http://www.biomedcentral.com/1471-2105/15/308/	Merid, S.K., Goranskaya, D. and Alexeyenko, A. (2014) Distinguishing between driver and passenger mutations in individual cancer genomes by network enrichment analysis. BMC Bioinformatics. doi: 10.1186/1471-2105-15-308. Read the full article
TCGAOV-011	2014-Stransky-Landscape	EXCLUDE-NotOvary	Nat Commun	FULLTEXT	NO	NA	NA	NA	http://www.nature.com/ncomms/2014/140910/ncomms5846/full/ncomms5846.html	Stransky, N., Cerami, E., Schalm, S., Kim, J.L. and Lengauer, C. (2014) The landscape of kinase fusions in cancer. Nat Commun. doi: 10.1038/ncomms5846. Read the full article
TCGAOV-013	2014-Amarasinghe-Inferring	EXCLUDE-NotOvary	BMC Genomics	FULLTEXT	NO	NA	NA	NA	http://www.biomedcentral.com/1471-2164/15/732?utm_content=buffer65663&utm_medium=social&utm_source=twitter.com&utm_campaign=buffer	Amarasinghe, K.C., Li, J., Hunter, S.M., Ryland, G.L., Cowin, P.A., Campbell, I.G. and Halgamuge, S.K. (2014) Inferring copy number and genotype in tumour exome data. BMC Genomics. doi: 10.1186/1471-2164-15-732. Read the full article
TCGAOV-014	2014-Hoadley-Multiplatform	EXCLUDE-NotOvary	Cell	FULLTEXT	NO	NA	NA	NA	http://www.cell.com/cell/abstract/S0092-8674(14)00876-9	* Hoadley, K.A., Yau, C., Wolf, D.M., Cherniack, A.D., Tamborero, D., Ng, S., Leiserson, M.D.M., Niu, B., McLellan, M.D., Uzunnangelov, V., et al. (2014) Multiplatform analysis of 12 cancer types reveals molecular classification within and across tissues of origin. Cell. doi: 10.1016/j.cell.2014.06.049. View PubMed abstract
TCGAOV-015	2014-Hou-DawnRank	EXCLUDE-NotOvary	Genome Med	FULLTEXT	NO	NA	NA	NA	http://www.biomedcentral.com/content/pdf/s13073-014-0056-8.pdf	Hou, J.P. and Ma, J. (2014) DawnRank: discovering personalized driver genes in cancer. Genome Med. doi: 10.1186/s13073-014-0056-8. Read the full article
TCGAOV-017	2014-Dellinger-Integrative	EXCLUDE-NotOvary	Cancer Inform	FULLTEXT	NO	NA	NA	NA	http://www.ncbi.nlm.nih.gov/pmc/articles/PMC4125381/	Dellinger, A.E., Nixon, A.B. and Pang, H. (2014) Integrative pathway analysis using graph-based learning with applications to TCGA colon and ovarian data. Cancer Inform. doi: 10.4137/CIN.S13634. Read the full article
TCGAOV-019	2014-De-Oncogenic	EXCLUDE-NotOvary	Oncotarget	FULLTEXT	NO	NA	NA	NA	http://www.ncbi.nlm.nih.gov/pmc/articles/PMC4148086/	De, P., Carlson, J., Leyland-Jones, B. and Dey, N. (2014) Oncogenic nexus of cancerous inhibitor of protein phosphatase 2A (CIP2A): An oncoprotein with many hands. Oncotarget. 5(13):4581-4602. Read the full article
TCGAOV-020	2014-Yuan-Assessing	EXCLUDE-NotOvary	Nat Biotechnol	FULLTEXT	NO	NA	NA	NA	http://www.nature.com/nbt/journal/v32/n7/full/nbt.2940.html	Yuan, Y., Van Allen, E.M., Omberg, L., Wagle, N., Amin-Mansour, A., Sokolov, A., Byers, L.A., Xu, Y., Hess, K.R., Diao, L., et al. (2014) Assessing the clinical utility of cancer genomic and proteomic data across tumor types. Nat Biotechnol. doi: 10.1038/nbt.2940. View PubMed abstract
TCGAOV-022	2014-Eng-Discrete	EXCLUDE-NotOvary	Bioinformatics	FULLTEXT	NO	NA	NA	NA	http://bioinformatics.oxfordjournals.org/content/30/12/1690.full	Eng, K.H., and Hanlon, B.M. (2014) Discrete mixture modeling to address genetic heterogeneity in time-to-event regression. Bioinformatics. 30(12):1690-1697. Read the full article
TCGAOV-024	2014-Iglesia-Prognostic	EXCLUDE-NotOvary	Clin Cancer Res	FULLTEXT	NO	NA	NA	NA	https://clincancerres.aacrjournals.org/content/20/14/3818.full	Iglesia, M.D., Vincent, B.G., Parker, J.S., Hoadley, K.A., Carey, L.A., Perou, C.M., and Serody, J.S. (2014) Prognostic B-cell signatures using mRNA-seq in patients with subtype-specific breast and ovarian cancer. Clin Cancer Res. doi: 10.1158/1078-0432.CCR-13-3368. Read the full article
TCGAOV-026	2014-Brachova-Oncomorphic	EXCLUDE-NotOvary	J Cancer Ther	FULLTEXT	NO	NA	NA	NA	http://www.ncbi.nlm.nih.gov/pmc/articles/PMC4203685/	Brachova, P. Mueting, S.R., Devor, E.J., and Leslie, K.K. (2014) Oncomorphic TP53 mutations in gynecologic cancers lose the normal protein:protein interactions with the microRNA microprocessing complex. J Cancer Ther. doi: 10.4236/jct.2014.56058. Read the full article
TCGAOV-029	2014-Akbani-Pan	EXCLUDE-NotOvary	Nat Commun	FULLTEXT	NO	NA	NA	NA	http://www.ncbi.nlm.nih.gov/pmc/articles/PMC4109726/	Akbani, R., Ng, P.K., Werner, H.M., Shahmoradgoli, M., Zhang, F., Ju, Z., Liu, W., Yang, J.Y., Yoshihara, K., Li, J., et al. (2014) A pan-cancer proteomic perspective on The Cancer Genome Atlas. Nat Commun. 5:3887. View PubMed abstract
TCGAOV-032	2014-Helman-Somatic	EXCLUDE-NotOvary	Genome Res	FULLTEXT	NO	NA	NA	NA	http://genome.cshlp.org/content/early/2014/05/13/gr.163659.113.abstract	Helman, E., Lawrence, M.L., Stewart, C., Sougnez, C., Getz, G., and Meyerson, M. (2014) Somatic retrotransposition in human cancer revealed by whole-genome and exome sequencing. Genome Res. doi: 10.1101/gr.163659.113. View PubMed abstract
TCGAOV-033	2014-Devor-microRNA	EXCLUDE-NotOvary	Biomed Rep	FULLTEXT	NO	NA	NA	NA	http://www.ncbi.nlm.nih.gov/pmc/articles/PMC3990207/	Devor, E.J., Schickling, B.M., and Leslie, K.K. (2014) microRNA expression patterns across seven cancers are highly correlated and dominated by evolutionarily ancient families. Biomed Rep. 2(3):384-387. Read the full article
TCGAOV-034	2014-Grabiner-Diverse	EXCLUDE-NotOvary	Cancer Discov	FULLTEXT	NO	NA	NA	NA	http://cancerdiscovery.aacrjournals.org/content/4/5/554.short	Grabiner, B.C., Nardi, V., Birsoy, K., Possemato, R., Shen, K., Sinha, S., Jordan, A., Beck, A.H., and Sabatini, D.M. (2014) A diverse array of cancer-associated MTOR mutations are hyperactivating and can predict rapamycin sensitivity. Cancer Discov. 4(5):554-563. View PubMed abstract
TCGAOV-036	2014-Brown-Neo	EXCLUDE-NotOvary	Genome Res	FULLTEXT	NO	NA	NA	NA	http://genome.cshlp.org/content/24/5/743.short	Brown, S.D., Warren, R.L., Gibb, E.A., Martin, S.D., Spinelli, J.J., Nelson, B.H., and Holt, R.A. (2014) Neo-antigens predicted by tumor genome meta-analysis correlate with increased patient survival. Genome Res. 24:743-750. Read the full article
TCGAOV-040	2014-Mertins-Ischemia	EXCLUDE-NotOvary	Mol Cell Proteomics	FULLTEXT	NO	NA	NA	NA	http://www.mcponline.org/content/early/2014/05/07/mcp.M113.036392.abstract	Mertins, P., Yang, F., Liu, T., Mani, D.R., Petyuk, V.A., Gillette, M.A., Clauser, K.R., Qiao, J.W., Gritsenko, M.A., Moore, R.J., et al. (2014) Ischemia in tumors induces early and sustained phosphorylation changes in stress kinase pathways but does not affect global protein levels. Mol Cell Proteomics. doi: 10.1074/mcp.M113.036392 mcp.M113.036392.. Read the full article
TCGAOV-041	2014-de Souza-S-Score	EXCLUDE-NotOvary	PLoS One	FULLTEXT	NO	NA	NA	NA	http://journals.plos.org/plosone/article?id=10.1371/journal.pone.0094147	de Souza, J.E., Fonseca, A.F., Valieris, R., Carraro, D.M., Wang, J.Y., Kolodner, R.D., and de Souza, S.J. (2014) S-score: a scoring system for the identification and prioritization of predicted cancer genes. PLoS One. 9(4):e94147. Read the full article
TCGAOV-044	2014-Aksoy-Prediction	EXCLUDE-NotOvary	Bioinformatics	FULLTEXT	NO	NA	NA	NA	http://bioinformatics.oxfordjournals.org/content/30/14/2051.full	Aksoy, B.A., Demir, E., Babur, O., Wang, W., Jing, X., Schultz, N., and Sander, C. (2014) Prediction of individualized therapeutic vulnerabilities in cancer from genomic profiles. Bioinformatics. 30(14):2051-2059. Read the full article
TCGAOV-045	2014-Li-Inferring	EXCLUDE-NotOvary	Nucleic Acids Res	FULLTEXT	NO	NA	NA	NA	http://nar.oxfordjournals.org/content/42/9/e76.short	Li, Y., Liang, C., Wong, K.C., Jin, K., and Zhang, Z. (2014) Inferring probabilistic miRNA-mRNA interaction signatures in cancers: a role-switch approach. Nucleic Acids Res. 42(9):e76. Read the full article
TCGAOV-046	2014-Ostrow-Cancer	EXCLUDE-NotOvary	PLoS Genet	FULLTEXT	NO	NA	NA	NA	http://www.ncbi.nlm.nih.gov/pmc/articles/PMC3945297/	Ostrow, S.L., Barshir, R., Degregori, J., Yeger-Lotem, E., and Hershberg, R. (2014) Cancer evolution is associated with pervasive positive selection on globally expressed genes. PLoS Genet. 10(3):e1004239. Read the full article
TCGAOV-048	2014-Jiang-Increased	EXCLUDE-NotOvary	BMC Cancer	FULLTEXT	NO	NA	NA	NA	http://www.biomedcentral.com/1471-2407/14/131	Jiang, L., Zhu, W., Streicher, K., Morehouse, C., Brohawn, P., Ge, X., Dong, Z., Yin, X.Y., Zhu, G., Gu, Y., et al. (2014) Increased IR-A/IR-B ratio in non-small cell lung cancers associates with lower epithelial-mesenchymal transition signature and longer survival in squamous cell lung carcinoma. BMC Cancer. 14(1):131. Read the full article
TCGAOV-050	2014-Kim-Incorporating	EXCLUDE-NotOvary	Methods	FULLTEXT	NO	NA	NA	NA	http://www.sciencedirect.com/science/article/pii/S1046202314000334	Kim, D., Shin, H., Sohn, K.A., Verma, A., Ritchie, M.D., and Kim, J.H. (2014) Incorporating inter-relationships between different levels of genomic data into cancer clinical outcome prediction. Methods. doi: 10.1016/j.ymeth.2014.02.003. View PubMed abstract
TCGAOV-051	2014-Li-Immune	EXCLUDE-NotOvary	Oncotarget	FULLTEXT	NO	NA	NA	NA	http://www.ncbi.nlm.nih.gov/pmc/articles/PMC3996658/	Li, H., Chiappinelli, K.B., Guzzetta, A.A., Easwaran, H., Yen, R.W., Vatapalli, R., Topper, M.J., Luo, J., Connolly, R.M., Azad, N.S., et al. (2014) Immune regulation by low doses of the DNA methyltransferase inhibitor 5-azacitidine in common human epithelial cancers. Oncotarget. 5(3):587-598. Read the full article
TCGAOV-052	2014-Kim-Empirical	EXCLUDE-NotOvary	Proc Natl Acad Sci U S A	FULLTEXT	NO	NA	NA	NA	http://www.ncbi.nlm.nih.gov/pmc/articles/PMC3918817/	Kim, M., and Kim, S.H. (2014) Empirical prediction of genomic susceptibilities for multiple cancer classes. Proc Natl Acad Sci U S A. 111(5):1921-1926. Read the full article
TCGAOV-053	2014-Yang-Gene	EXCLUDE-NotOvary	Nat Commun	FULLTEXT	NO	NA	NA	NA	http://www.nature.com/ncomms/2014/140203/ncomms4231/full/ncomms4231.html?message-global=remove	Yang, Y., Han, L., Yuan, Y., Li, J., Hei, N., and Liang, H. (2014) Gene co-expression network analysis reveals common system-level properties of prognostic genes across cancer types. Nat Commun. 5:3231. View PubMed abstract
TCGAOV-054	2014-Shpak-Cilia	EXCLUDE-NotOvary	Cancer Genomics Proteomics	FULLTEXT	NO	NA	NA	NA	http://cgp.iiarjournals.org/content/11/1/13.short	Shpak, M., Goldberg, M.M., and Cowperthwaite, M.C. (2014) Cilia gene expression patterns in cancer. Cancer Genomics Proteomics. 11(1):13-24. Read the full article
TCGAOV-055	2014-Wan-On	EXCLUDE-NotOvary	PLoS One	FULLTEXT	NO	NA	NA	NA	http://journals.plos.org/plosone/article?id=10.1371/journal.pone.0087782	Wan, Y.W., Mach, C.M., Allen, G.I., Anderson, M.L., and Liu, Z. (2014) On the reproducibility of TCGA ovarian cancer microRNA profiles. PLoS One. 9(1):e87782. Read the full article
TCGAOV-056	2013-Kim-Somatic	EXCLUDE-NotOvary	Genomics Inform	FULLTEXT	NO	NA	NA	NA	http://synapse.koreamed.org/Synapse/Data/PDFData/0117GNI/gni-11-239.pdf	Kim, N., Hong, Y., Kwon, D., and Yoon, S. (2013) Somatic mutaome profile in human cancer tissues. Genomics Inform. 11(4):239-244. Read the full article
TCGAOV-059	2013-Purdom-Methods	EXCLUDE-NotOvary	Bioinformatics	FULLTEXT	NO	NA	NA	NA	http://www.ncbi.nlm.nih.gov/pmc/articles/PMC3842754/	Purdom, E., Ho, C., Grasso, C.S., Quist, M.J., Cho, R.J., and Spellman, P. (2013) Methods and challenges in timing chromosomal abnormalities within cancer samples. Bioinformatics. 29(24):3113-3120. Read the full article
TCGAOV-060	2013-Sohn-Relative	EXCLUDE-NotOvary	BMC Syst Biol	FULLTEXT	NO	NA	NA	NA	http://www.ncbi.nlm.nih.gov/pmc/articles/PMC3906601/	Sohn, K.A., Kim, D., Lim, J., and Kim, J.H. (2013) Relative impact of multi-layered genomic data on gene expression phenotypes in serous ovarian tumors. BMC Syst Biol. 7(Suppl 6):S9. Read the full article
TCGAOV-063	2013-Hamilton-Idenitfication	EXCLUDE-NotOvary	Nat Commun	FULLTEXT	NO	NA	NA	NA	http://www.nature.com/ncomms/2013/131113/ncomms3730/full/ncomms3730.html	Hamilton, M.P., Rajapakshe, K., Hartig, S.M., Reva, B., McLellan, M.D., Kandoth, C., Ding, L., Zack, T.I., Gunaratne, P.H., Wheeler, D.A., et al. (2013) Identification of a pan-cancer oncogenic microRNA superfamily anchored by a central core seed motif. Nat Commun. 4:2730. Read the full article
TCGAOV-066	2013-Mao-CanDrA	EXCLUDE-NotOvary	PLoS One	FULLTEXT	NO	NA	NA	NA	http://www.ncbi.nlm.nih.gov/pmc/articles/PMC3813554/	Mao, Y., Chen, H., Liang, H., Meric-Bernstam, F., Mills, G.B., and Chen, K. (2013) CanDrA: cancer-specific driver missense mutation annotation with optimized features. PLoS One. 8(10):e77945. Read the full article
TCGAOV-067	2013-Goswami-PROGgene	EXCLUDE-NotOvary	J Clin Bioinforma	FULLTEXT	NO	NA	NA	NA	http://www.biomedcentral.com/content/pdf/2043-9113-3-22.pdf	Goswami, C.P., and Nakshatri, H. (2013) PROGgene: gene expression based survival analysis web application for multiple cancers. J Clin Bioinforma. 3(1):22. Read the full article
TCGAOV-069	2013-Kandoth-Mutational	EXCLUDE-NotOvary	Nature	FULLTEXT	NO	NA	NA	NA	http://www.nature.com/nature/journal/v502/n7471/abs/nature12634.html	Kandoth, C., McLellan, M.D., Vandin, F., Ye, K., Niu, B., Lu, C., Xie, M., Zhang, Q., McMichael, J.F., Wyczalkowski, M.A., et al. (2013) Mutational landscape and significance across 12 major cancer types. Nature. 502(7471):333-339. Read the full article
TCGAOV-070	2013-Zhang-Identification	EXCLUDE-NotOvary	BMC Syst Biol	FULLTEXT	NO	NA	NA	NA	http://www.ncbi.nlm.nih.gov/pmc/articles/PMC3851989/	Zhang, J., Zhang, S., Wang, Y., and Zhang, X.S. (2013) Identification of mutated core cancer modules by integrating somatic mutation, copy number variation, and gene expression data. BMC Syst Biol. 7(Suppl 2):S4. Read the full article
TCGAOV-071	2013-Tamborero-Comprehensive	EXCLUDE-NotOvary	Sci Rep	FULLTEXT	NO	NA	NA	NA	http://www.nature.com/srep/2013/131002/srep02650/full/srep02650.html	Tamborero, D., Gonzalez-Perez, A., Perez-Llamas, C., Deu-Pons, J., Kandoth, C., Reimand, J., Lawrence, M.S., Getz, G., Bader, G.D., Ding, L., et al. (2013) Comprehensive identification of mutational cancer driver genes across 12 tumor types. Sci Rep. 3:2650. Read the full article
TCGAOV-072	2013-Yoshihara-Inferring	EXCLUDE-NotOvary	Nat Commun	FULLTEXT	NO	NA	NA	NA	http://www.nature.com/ncomms/2013/131011/ncomms3612/full/ncomms3612.html	Yoshihara, K., Shahmoradgoli, M., Martínez, E., Vegesna, R., Kim, H., Torres-Garcia, W., Treviño, V., Shen, H., Laird, P.W., Levine, D.A., et al. (2013) Inferring tumour purity and stromal and immune cell admixture from expression data. Nat Commun. 4:2612. Read the full article
TCGAOV-073	2013-Jacobsen-Analysis	EXCLUDE-NotOvary	Nat Struct Mol Biol	FULLTEXT	NO	NA	NA	NA	http://www.nature.com/nsmb/journal/v20/n11/full/nsmb.2678.html	Jacobsen, A., Silber, J., Harinath, G., Huse, J.T., Schultz, N., and Sander, C. (2013) Analysis of microRNA-target interactions across diverse cancer types. Nat Struct Mol Biol. 20(11):1325-1332. Read the full article
TCGAOV-074	2013-Tang-Landscape	EXCLUDE-NotOvary	Nat Commun	FULLTEXT	NO	NA	NA	NA	http://www.nature.com/ncomms/2013/131001/ncomms3513/full/ncomms3513.html	Tang, K.W., Alaei-Mahabadi, B., Samuelsson, T., Lindh, M., and Larsson, E. (2013) The landscape of viral expression and host gene fusion and adaptation in human cancer. Nat Commun. 4:2513. Read the full article
TCGAOV-076	2013-Ciriello-Emerging	EXCLUDE-NotOvary	Nat Genet	FULLTEXT	NO	NA	NA	NA	http://www.nature.com/ng/journal/v45/n10/abs/ng.2762.html	Ciriello, G., Miller, M.L., Aksoy, B.A., Senbabaoglu, Y., Schultz, N., and Sander, C. (2013) Emerging landscape of oncogenic signatures across human cancers. Nat Genet. 45(10):1127-1133. Read the full article
TCGAOV-077	2013-Omberg-Enabling	EXCLUDE-NotOvary	Nat Genet	FULLTEXT	NO	NA	NA	NA	http://www.nature.com/ng/journal/v45/n10/abs/ng.2761.html	Omberg, L., Ellrott, K., Yuan, Y., Kandoth, C., Wong, C., Kellen, M.R., Friend, S.H., Stuart, J., Liang, H., and Margolin, A.A. (2013) Enabling transparent and collaborative computational analysis of 12 tumor types within The Cancer Genome Atlas. Nat Genet. 45(10):1121–1126. Read the full article
TCGAOV-078	2013-Weinstein-Cancer	EXCLUDE-NotOvary	Nat Genet	FULLTEXT	NO	NA	NA	NA	http://www.nature.com/ng/journal/v45/n10/full/ng.2764.html	* The Cancer Genome Atlas Research Network, Weinstein, J.N., Collisson, E.A., Mills, G.B., Shaw, K.R., Ozenberger, B.A., Ellrott, K., Shmulevich, I., Sander, C., and Stuart, J.M. (2013) The Cancer Genome Atlas Pan-Cancer analysis project. Nat Genet. 45(10):1113–1120. Read the full article
TCGAOV-079	2013-Zack-Pan	EXCLUDE-NotOvary	Nat Genet	FULLTEXT	NO	NA	NA	NA	http://www.nature.com/ng/journal/v45/n10/abs/ng.2760.html	Zack, T.I., Schumacher, S.E., Carter, S.L., Cherniack, A.D., Saksena, G., Tabak, B., Lawrence, M.S., Zhang, C.Z., Wala, J., Mermel, C.H., et al. (2013) Pan-cancer patterns of somatic copy number alteration. Nat Genet. 45(10):1134-1140. Read the full article
TCGAOV-081	2013-Gonzalez-Perez-IntOGen	EXCLUDE-NotOvary	Nat Methods	FULLTEXT	NO	NA	NA	NA	http://www.nature.com/nmeth/journal/v10/n11/full/nmeth.2642.html	Gonzalez-Perez, A., Perez-Llamas, C., Deu-Pons, J., Tamborero, D., Schroeder, M.P., Jene-Sanz, A., Santos, A., and Lopez-Bigas, N. (2013) IntOGen-mutations identifies cancer drivers across tumor types. Nat Methods. 10(11):1081-1082. Read the full article
TCGAOV-082	2013-Hofree-Network	EXCLUDE-NotOvary	Nat Methods	FULLTEXT	NO	NA	NA	NA	http://www.nature.com/nmeth/journal/v10/n11/full/nmeth.2651.html	Hofree, M., Shen, J.P., Carter, H., Gross, A., and Ideker, T. (2013) Network-based stratification of tumor mutations. Nat Methods. 10(11):1108-1115. Read the full article
TCGAOV-083	2013-Li-TCPA	EXCLUDE-NotOvary	Nat Methods	FULLTEXT	NO	NA	NA	NA	http://www.ncbi.nlm.nih.gov/pmc/articles/PMC4076789/	Li, J., Lu, Y., Akbani, R., Ju, Z., Roebuck, P.L., Liu, W., Yang, J.Y., Broom, B.M., Verhaak, R.G., Kane, D.W., et al. (2013) TCPA: a resource for cancer functional proteomics data. Nat Methods. 10(11):1046-1047. Read the full article
TCGAOV-084	2013-Pecot-Tumour	EXCLUDE-NotOvary	Nat Commun	FULLTEXT	NO	NA	NA	NA	http://www.nature.com/ncomms/2013/130910/ncomms3427/full/ncomms3427.html	Pecot, C.V., Rupaimoole, R., Yang, D., Akbani, R., Ivan, C., Lu, C., Wu, S., Han, H.D., Shah, M.Y., Rodriguez-Aguayo, C., et al. (2013) Tumour angiogenesis regulation by the miR-200 family. Nat Commun. 4:2427. Read the full article
TCGAOV-086	2013-Takata-Human	EXCLUDE-NotOvary	Nat Commun	FULL TEXT	NO	NA	NA	NA	http://www.nature.com/ncomms/2013/130904/ncomms3338/full/ncomms3338.html	Takata, K., Reh, S., Tomida, J., Person, M.D., and Wood, R.D. (2013) Human DNA helicase HELQ participates in DNA interstrand crosslink tolerance with ATR and RAD51 paralogs. Nat Commun. 4:2338. Read the full article
TCGAOV-087	2013-Cun-Network	EXCLUDE-NotOvary	PLoS One	FULL TEXT	NO	NA	NA	NA	http://journals.plos.org/plosone/article?id=10.1371/journal.pone.0073074	Cun, Y., and Fröhlich, H. (2013) Network and data integration for biomarker signature discovery via network smoothed T-statistics. PLoS One. 8(9):e73074. Read the full article
TCGAOV-088	2013-Burns-Evidence	EXCLUDE-NotOvary	Nat Genet	FULL TEXT	NO	NA	NA	NA	http://www.nature.com/ng/journal/v45/n9/full/ng.2701.html	Burns, M.B., Temiz, N.A., and Harris, R.S. (2013) Evidence for APOBEC3B mutagenesis in multiple human cancers. Nat Genet. 45(9):977-983. Read the full article
TCGAOV-090	2013-Kothari-Eliminating	EXCLUDE-NotOvary	J Pathol Inform	FULL TEXT	NO	NA	NA	NA	http://www.jpathinformatics.org/article.asp?issn=2153-3539;year=2013;volume=4;issue=1;spage=22;epage=22;aulast=Kothari	Kothari, S., Phan, J.H., and Wang, M.D. (2013) Eliminating tissue-fold artifacts in histopathological whole-slide images for improved image-based prediction of cancer grade. J Pathol Inform. 4(22):doi: 10.4103/2153-3539.117448. Read the full article
TCGAOV-093	2013-Guo-Large	EXCLUDE-NotOvary	PLoS One	FULL TEXT	NO	NO	NA	NA	http://journals.plos.org/plosone/article?id=10.1371/journal.pone.0071462	Guo, Y., Sheng, Q., Li, J., Ye, F., Samuels, D.C., and Shyr, Y. (2013) Large scale comparison of gene expression levels by microarrays and RNAseq using TCGA data. PLoS One. 8(8):e71462. Read the full article
TCGAOV-094	2013-Zhang-TRAF4	EXCLUDE-NotOvary	Mol Cell	FULL TEXT	NO	NA	NA	NA	http://www.sciencedirect.com/science/article/pii/S1097276513005406	Zhang, L., Zhou, F., García de Vinuesa, A., de Kruijf, E.M., Mesker, W.E., Hui, L., Drabsch, Y., Li, Y., Bauer, A., Rousseau, A., et al. (2013) TRAF4 promotes TGF-? receptor signaling and drives breast cancer metastasis. Mol Cell. 51(5):559-572. View PubMed abstract
TCGAOV-095	2013-Kothari-Pathology	EXCLUDE-NotOvary	J Am Med Inform Assoc	FULL TEXT	NO	NA	NA	NA	http://www.ncbi.nlm.nih.gov/pmc/articles/PMC3822114/	Kothari, S., Phan, J.H., Stokes, T.H., and Wang, M.D. (2013) Pathology imaging informatics for quantitative analysis of whole-slide images. J Am Med Inform Assoc. doi: 10.1136/amiajnl-2012-001540. Read the full article
TCGAOV-099	2013-Ylipää-Characterization	EXCLUDE-NotOvary	BMC Syst Biol	FULL TEXT	NO	NA	NA	NA	http://www.biomedcentral.com/1752-0509/7/S1/S1	Ylipää, A., Yli-Harja, O., Zhang, W., and Nykter, M. (2013) Characterization of aberrant pathways across human cancers. BMC Syst Biol. 7(Suppl 1):S1. Read the full article
TCGAOV-100	2013-Liu-Induction	EXCLUDE-NotOvary	Sci Rep	FULL TEXT	NO	NA	NA	NA	http://www.nature.com/srep/2013/130807/srep02375/full/srep02375.html	Liu, Y.P., Suksanpaisan, L., Steele, M.B., Russell, S.J., and Peng, K.W. (2013) Induction of antiviral genes by the tumor microenvironment confers resistance to virotherapy. Sci Rep. 3:2375. doi: 10.1038/srep02375. Read the full article
TCGAOV-101	2013-Gevaert-Identification	EXCLUDE-NotOvary	Interface Focus	FULL TEXT	NO	NA	NA	NA	http://rsfs.royalsocietypublishing.org/content/3/4/20130013	Gevaert, O., Villalobos, V., Sikic, B.I., and Plevritis, S.K. (2013) Identification of ovarian cancer driver genes by using module network integration of multi-omics data. Interface Focus. 3(4):20130013. View abstract
TCGAOV-103	2013-Khoury-Landscape	EXCLUDE-NotOvary	J Virol	FULL TEXT	NO	NA	NA	NA	http://jvi.asm.org/content/87/16/8916.long	Khoury, J.D., Tannir, N.M., Williams, M.D., Chen, Y., Yao, H., Zhang, J., Thompson, E.J., TCGA Network, Meric-Bernstam, F., Medeiros, L.J., et al. (2013) Landscape of DNA virus associations across human malignant cancers: analysis of 3,775 cases using RNA-Seq. J Virol. 87(16):8916-8926. View PubMed abstract
TCGAOV-104	2013-Tamborero-OncodriveCLUST	EXCLUDE-NotOvary	Bioinformatics	FULL TEXT	NO	NA	NA	NA	http://bioinformatics.oxfordjournals.org/content/29/18/2238.long	Tamborero, D., Gonzalez-Perez, A. and Lopez-Bigas, N. (2013) OncodriveCLUST: exploiting the positional clustering of somatic mutations to identify cancer genes. Bioinformatics. 29(18):2238-2244. View PubMed abstract
TCGAOV-106	2013-Roberts-An APOBEC	EXCLUDE-NotOvary	Nat Genet	FULL TEXT	NO	NA	NA	NA	http://www.nature.com/ng/journal/v45/n9/full/ng.2702.html	Roberts, S.A., Lawrence, M.S., Klimczak, L.J., Grimm, S.A., Fargo, D., Stojanov, P., Kiezun, A., Kryukov, G.V., Carter, S.L., Saksena, G., et al. (2013) An APOBEC cytidine deaminase mutagenesis pattern is widespread in human cancers. Nat Genet. 45(9):970-976. Read the full article
TCGAOV-107	2013-Lawrence-Mutational	EXCLUDE-NotOvary	Nature	FULL TEXT	NO	NA	NA	NA	http://www.nature.com/nature/journal/v499/n7457/full/nature12213.html	Lawrence, M.S., Stojanov, P., Polak, P., Kryukov, G.V., Cibulskis, K., Sivachenko, A., Carter, S.L., Stewart, C., Mermel, C.H., Roberts, S.A., et al. (2013) Mutational heterogeneity in cancer and the search for new cancer-associated genes. Nature. 499(7457):214-218. Read the full article
TCGAOV-109	2013-Joung-Extracting	EXCLUDE-NotOvary	J Am Med Inform Assoc	FULLTEXT	NO	NA	NA	NA	http://www.ncbi.nlm.nih.gov/pmc/articles/PMC3721174/	Joung, J.G., Kim, D., Kim, K.H. and Kim, J.H. (2013) Extracting coordinated patterns of DNA methylation and gene expression in ovarian cancer. J Am Med Inform Assoc. 20(4):637-642. View PubMed abstract
TCGAOV-110	2013-Sedgewick-Learning	EXCLUDE-NotOvary	Bioinformatics	FULL TEXT	NO	NA	NA	NA	http://bioinformatics.oxfordjournals.org/content/29/13/i62.long	Sedgewick, A.J., Benz, S.C., Rabizadeh, S., Soon-Shiong, P. and Vaske, C.J. (2013) Learning subgroup-specific regulatory interactions and regulator independence with PARADIGM. Bioinformatics. 29(13):i62-i70. Read the full article
TCGAOV-112	2013-Chen-Joint	EXCLUDE-NotOvary	Bioinformatics	FULLTEXT	NO	NA	NA	NA	http://bioinformatics.oxfordjournals.org/content/early/2013/07/15/bioinformatics.btt341.short	Chen, X., Slack, F.J. and Zhao, H. (2013) Joint analysis of expression profiles from multiple cancers improves the identification of microRNA-gene interactions. Bioinformatics. doi:10.1093/bioinformatics/btt341. View PubMed abstract
TCGAOV-115	2013-Rachidi-Molecular	EXCLUDE-NotOvary	PLoS One	FULL TEXT	NO	NA	NA	NA	http://journals.plos.org/plosone/article?id=10.1371/journal.pone.0057911	Rachidi, S.M., Qin, T., Sun, S., Zheng, W.J. and Li, Z. (2013) Molecular profiling of multiple human cancers defines an inflammatory cancer-associated molecular pattern and uncovers KPNA2 as a uniform poor prognostic cancer marker. PLoS One. 8(3):e57911. Read the full article
TCGAOV-116	2013-Kreth-In human	EXCLUDE-NotOvary	Acta Neuropathol	FULL TEXT	NO	NA	NA	NA	http://link.springer.com/article/10.1007/s00401-013-1081-1/fulltext.html	Kreth, S., Limbeck, E., Hinske, L.C., Schütz SV, Thon, N., Hoefig, K., Egensperger, R. and Kreth, F.W. (2013) In human glioblastomas transcript elongation by alternative polyadenylation and miRNA targeting is a potent mechanism of MGMT silencing. Acta Neuropathol. 125(5):671-681. View PubMed abstract
TCGAOV-117	2013-Eng-Pathway	EXCLUDE-NotOvary	Stat Med	FULL TEXT	NO	NA	NA	NA	http://onlinelibrary.wiley.com/doi/10.1002/sim.5641/full	Eng, K.H., Wang, S., Bradley, W.H., Rader, J.S. and Kendziorski, C. (2013) Pathway index models for construction of patient-specific risk profiles. Stat Med. 32(9):1524-1535. View PubMed Abstract
TCGAOV-122	2013-Hua-miRConnect	EXCLUDE-NotOvary	BMC Genomics	FULL TEXT	NO	NA	NA	NA	http://www.biomedcentral.com/1471-2164/14/179	Hua, Y., Larsen, N., Kalyana-Sundaram, S., Kjems, J., Chinnaiyan, A.M. and Peter, M.E. (2013) miRConnect 2.0: Identification of oncogenic, antagonistic miRNA families in three human cancers. BMC Genomics. 14(3):179, doi:10.1186/1471-2164-14-179 . Read the full article
TCGAOV-123	2013-Ewing-Retrotransposition	EXCLUDE-NotOvary	Genome Biol	FULL TEXT	NO	NA	NA	NA	http://genomebiology.com/content/14/3/R22	Ewing, A.D., Ballinger, T.J., Earl, D., The Broad Institute Genome Sequencing and Analysis Program., Harris, C.C., Ding, L., Wilson, R.K. and Haussler, D. (2013) Retrotransposition of gene transcripts leads to structural variation in mammalian genomes. Genome Biol. 14(3):R22. Read the full article
TCGAOV-124	2013-Zhang-Pitfalls	EXCLUDE-NotOvary	PLoS One	FULL TEXT	NO	NA	NA	NA	http://journals.plos.org/plosone/article?id=10.1371/journal.pone.0058163	Zhang, Y., Xia, J., Zhang, Y., Qin, Y., Yang, D., Qi, L., Zhao, W., Wang, C. and Guo, Z. (2013) Pitfalls in experimental designs for characterizing the transcriptional, methylational and copy number changes of oncogenes and tumor suppressor genes. PLoS One. 8(3):e58163. Read the full article
TCGAOV-127	2013-Cheng-Biomolecular	EXCLUDE-NotOvary	PLoS Comput Biol	FULL TEXT	NO	NA	NA	NA	http://journals.plos.org/ploscompbiol/article?id=10.1371/journal.pcbi.1002920	Cheng, W.-Y., Yang, T.-H.O. and Anastassiou, D. (2013) Biomolecular events in cancer revealed by attractor metagenes. PLoS Comput Biol. 9(2):e1002920. Read the full article
TCGAOV-128	2013-Liu-Multilevel	EXCLUDE-NotOvary	BMC Syst Biol	FULL TEXT	NO	NA	NA	NA	http://www.biomedcentral.com/1752-0509/7/14	Liu, Y., Devescovi, V., Chen, S. and Nardini, C. (2013) Multilevel omic data integration in cancer cell lines: Advanced annotation and emergent properties. BMC Syst Biol. 7:14. Read the full article
TCGAOV-131	2013-Raeder-Integrated	EXCLUDE-NotOvary	PLoS One	FULL TEXT	NO	NA	NA	NA	http://journals.plos.org/plosone/article?id=10.1371/journal.pone.0054873	Raeder, M.B., Birkeland, E., Trovik, J., Krakstad, C., Shehata, S., Schumacher, S., Zack, T.I., Krohn, A., Werner, H.M., Moody, S.E., et al. (2013) Integrated genomic analysis of the 8q24 amplification in endometrial cancers identifies ATAD2 as essential to MYC-dependent cancers. PLoS One. 8(2):e54873. Read the full article
TCGAOV-132	2013-Wuchty-Important	EXCLUDE-NotOvary	PLoS Comput Biol	FULL TEXT	NO	NA	NA	NA	http://journals.plos.org/ploscompbiol/article?id=10.1371/journal.pcbi.1002883	Wuchty, S., Arjona, D. and Bauer, P.O. (2013) Important miRs of pathways in different tumor types. PLoS Comput Biol. 9(1):e1002883. Read the full article
TCGAOV-136	2012-Goswami-A tool	EXCLUDE-NotOvary	J Clin Bioinforma	FULL TEXT	NO	NA	NA	NA	http://www.jclinbioinformatics.com/content/2/1/23	Goswami, C.P. and Nakshatri, H. (2012) PROGmiR: A tool for identifying prognostic miRNA biomarkers in multiple cancers using publicly available data. J Clin Bioinforma. 2(1):23, doi:10.1186/2043-9113-2-23. Read the full article
TCGAOV-138	2012-Bashashati-DriverNet	EXCLUDE-NotOvary	Genome Biol	FULL TEXT	NO	NA	NA	NA	http://genomebiology.com/content/13/12/R124	Bashashati, A., Haffari, G., Ding, J., Ha, G., Lui, K., Rosner, J., Huntsman, D.G., Caldas, C., Aparicio, S.A. and Shah SP. (2012) DriverNet: Uncovering the impact of somatic driver mutations on transcriptional networks in cancer. Genome Biol. 13(12):R124. Read the full article
TCGAOV-139	2012-Parker-Assessing	EXCLUDE-NotOvary	Genome Biol	FULL TEXT	NO	NA	NA	NA	http://genomebiology.com/content/13/12/R113	Parker, M., Chen, X., Bahrami, A., Dalton, J., Rusch, M., Wu, G., Easton, J., Cheung, N.-K., Dyer, M., Mardis, E.R., et al. (2012) Assessing telomeric DNA content in pediatric cancers using whole-genome sequencing data. Genome Biol. 13(12):R113. Read the full article
TCGAOV-140	2012-Wu-A network	EXCLUDE-NotOvary	Genome Biol	FULL TEXT	NO	NA	NA	NA	http://genomebiology.com/content/13/12/R112	Wu, G. and Stein, L. (2012) A network module-based method for identifying cancer prognostic signatures. Genome Biol. 13(12):R112. Read the full article
TCGAOV-141	2012-Xu-A fast	EXCLUDE-NotOvary	Nat Commun	FULL TEXT	NO	NA	NA	NA	http://www.nature.com/ncomms/journal/v3/n12/full/ncomms2256.html	Xu, F., Wang, W., Wang, P., Li, M.J., Sham, P.C. and Wang, J. (2012) A fast and accurate SNP detection algorithm for next-generation sequencing data. Nat Commun. 3(1258):doi:10.1038/ncomms2256. View PubMed abstract
TCGAOV-142	2012-Gonzalez-Perez-Improving	EXCLUDE-NotOvary	Genome Med	FULL TEXT	NO	NA	NA	NA	http://genomemedicine.com/content/4/11/89	Gonzalez-Perez, A., Deu-Pons, J. and Lopez-Bigas, N. (2012) Improving the prediction of the functional impact of cancer mutations by baseline tolerance transformation. Genome Med. 4(11):89. Read the full article
TCGAOV-143	2012-Li-Comparative	EXCLUDE-NotOvary	Hum Mol Genet	FULL TEXT	NO	NA	NA	NA	http://hmg.oxfordjournals.org/content/21/22/4957.long	Li, Y., Zhang, L., Ball, R.L., Liang, X., Li, J., Lin, Z. and Liang, H. (2012) Comparative analysis of somatic copy-number alterations across different human cancer types reveals two distinct classes of breakpoint hotspots. Hum Mol Genet. 21(22):4957-4965. View PubMed abstract
TCGAOV-144	2012-Liang-Whole-exome	EXCLUDE-NotOvary	Genome Res	FULL TEXT	NO	NA	NA	NA	http://genome.cshlp.org/content/22/11/2120.long	Liang, H., Cheung, L.W.T., Li, J., Ju, Z., Yu, S., Stemke-Hale, K., Dogruluk, T., Lu, Y., Liu, X., Gu, C., et al. (2012) Whole-exome sequencing combined with functional genomics reveals novel candidate driver cancer genes in endometrial cancer. Genome Res. 22(11):2120-2129. View PubMed abstract
TCGAOV-147	2012-Bressler-Fastbreak	EXCLUDE-NotOvary	EURASIP J Bioinform Syst Biol	FULL TEXT	NO	NA	NA	NA	http://bsb.eurasipjournals.com/content/2012/1/15	Bressler, R., Lin, J., Eakin, A., Robinson, T., Kreisberg, R., Rovira, H., Knijnenburg, T., Boyle, J. and Shmulevich, I. (2012) Fastbreak: a tool for analysis and visualization of structural variations in genomic data. EURASIP J Bioinform Syst Biol. 2012(15):doi:10.1186/1687-4153-2012-15. Read the full article
TCGAOV-148	2012-Kim-LRpath	EXCLUDE-NotOvary	BMC Genomics	FULL TEXT	NO	NA	NA	NA	http://www.biomedcentral.com/1471-2164/13/526	Kim, J.H., Karnovsky, A., Mahavisno, V., Weymouth, T., Pande, M., Dolinoy, D.C., Rozek, L.S. and Sartor, M.A. (2012) LRpath analysis reveals common pathways dysregulated via DNA methylation across cancer types. BMC Genomics. 13:526. Read the full article
TCGAOV-149	2012-TCGA Network-Comprehensive	EXCLUDE-NotOvary	Nature	FULL TEXT	NO	NA	NA	NA	http://www.nature.com/nature/journal/v490/n7418/full/nature11412.html#close	* The Cancer Genome Atlas Network (2012) Comprehensive molecular portraits of human breast tumours. Nature. 490(7418):61-70. Read the full article | View associated data files
TCGAOV-150	2012-Sproul-Tissue	EXCLUDE-NotOvary	Genome Biol	FULL TEXT	NO	NA	NA	NA	http://genomebiology.com/content/13/10/R84	Sproul, D., Kitchen, R.R., Nestor, C.E., Dixon, J.M., Sims, A.H., Harrison, D.J., Ramsahoye, B.H. and Meehan, R.R. (2012) Tissue of origin determines cancer-associated CpG island promoter hypermethylation patterns. Genome Biol. 13(10):R84. Read the full article
TCGAOV-153	2012-Ng-PARADIGM-SHIFT	EXCLUDE-NotOvary	Bioinformatics	FULL TEXT	NO	NA	NA	NA	http://bioinformatics.oxfordjournals.org/content/28/18/i640.long	Ng, S., Collisson, E.A., Sokolov, A., Goldstein, T., Gonzalez-Perez, A., Lopez-Bigas, N., Benz, C., Haussler, D. and Stuart, J.M. (2012) PARADIGM-SHIFT predicts the function of mutations in multiple cancers using pathway impact analysis. Bioinformatics. 28(18):i640–i646. Read the full article
TCGAOV-154	2012-Zoppoli-Putative	EXCLUDE-NotOvary	Proc Natl Acad Sci U S A	FULL TEXT	NO	NA	NA	NA	http://www.pnas.org/content/109/37/15030.long	Zoppoli, G., Regairaz, M., Leo, E., Reinhold, W.C., Varma, S., Ballestrero, A., Doroshow, J.H. and Pommier, Y. (2012) Putative DNA/RNA helicase Schlafen-11 (SLFN11) sensitizes cancer cells to DNA-damaging agents. Proc Natl Acad Sci U S A. 109(37):15030-15035. View PubMed Abstract
TCGAOV-155	2012-Lee-Landscape	EXCLUDE-NotOvary	Science	FULL TEXT	NO	NA	NA	NA	http://www.sciencemag.org/content/337/6097/967.long	* Lee, E., Iskow, R., Yang, L., Gokcumen, O., Haseley, P., Luquette, L.J. 3rd., Lohr, J., Harris, C., Ding, L., Wilson, R., et al. (2012) Landscape of somatic retrotransposition in human cancers. Science. 337(6097):967-971. Read the full article
TCGAOV-156	2012-Qiu-Identification	EXCLUDE-NotOvary	BMC Bioinformatics	FULL TEXT	NO	NA	NA	NA	http://www.biomedcentral.com/1471-2105/13/S13/S7	Qiu, P. and Zhang, L. (2012) Identification of markers associated with global changes in DNA methylation regulation in cancers. BMC Bioinformatics. 13(Suppl 13):S7. Read the full article
TCGAOV-157	2012-Zhang-Discovery	EXCLUDE-NotOvary	Nucleic Acids Res	FULL TEXT	NO	NA	NA	NA	http://nar.oxfordjournals.org/content/40/19/9379.long	Zhang, S., Liu, C.-C., Li, W., Shen, H., Laird, P.W. and Zhou, X.J. (2012) Discovery of multi-dimensional modules by integrative analysis of cancer genomic data. Nucleic Acids Res. 40(19):9379-9391. Read the full article
TCGAOV-158	2012-Dees-MuSiC	EXCLUDE-NotOvary	Genome Res	FULL TEXT	NO	NA	NA	NA	http://genome.cshlp.org/content/22/8/1589.long	Dees, N.D., Zhang, Q., Kandoth, C., Wendl, M.C., Schierding, W., Koboldt, D.C., Mooney, T.B., Callaway, M.B., Dooling, D., Mardis, E.R., et al. (2012) MuSiC: Identifying mutational significance in cancer genomes. Genome Res. 22(8):1589-1598. View PubMed abstract
TCGAOV-159	2012-Kim-Pathway-based	EXCLUDE-NotOvary	Biol Direct	FULL TEXT	NO	NA	NA	NA	http://www.biologydirect.com/content/7/1/21	Kim, S., Kon, M. and DeLisi, C. (2012) Pathway-based classification of cancer subtypes. Biol Direct. 7:21. Read the full article
TCGAOV-162	2012-Thiaville-Identification	EXCLUDE-NotOvary	PLoS One	FULL TEXT	NO	NA	NA	NA	http://journals.plos.org/plosone/article?id=10.1371/journal.pone.0036054	Thiaville, M.M., Stoeck, A., Chen, L., Wu, R.C., Magnani, L., Oidtman, J., Shih, IeM., Lupien, M. and Wang, T.L. (2012) Identification of PBX1 target genes in cancer cells by global mapping of PBX1 binding sites. PLoS One. 7(5):e36054. Read the full article
TCGAOV-163	2012-Oesper-Reconstructing	EXCLUDE-NotOvary	BMC Bioinformatics	FULL TEXT	NO	NA	NA	NA	http://www.ncbi.nlm.nih.gov/pmc/articles/PMC3358655/	Oesper, L., Ritz, A., Aerni, S.J., Drebin, R. and Raphael, B.J. (2012) Reconstructing cancer genomes from paired-end sequencing data. BMC Bioinformatics. 13(Suppl 6):S10. Read the full article
TCGAOV-168	2012-Gundem-Sample-level	EXCLUDE-NotOvary	Genome Med	FULL TEXT	NO	NA	NA	NA	http://genomemedicine.com/content/4/3/28	Gundem, G. and Lopez-Bigas, N. (2012) Sample-level enrichment analysis unravels shared stress phenotypes among multiple cancer types. Genome Med. 4(3):28. Read the full article
TCGAOV-170	2012-Huang-Correlation	EXCLUDE-NotOvary	BMC Bioinformatics	FULL TEXT	NO	NA	NA	NA	http://www.biomedcentral.com/1471-2105/13/46	Huang, C.L., Lamb, J., Chindelevitch, L., Kostrowicki, J., Guinney, J., Delisi, C. and Ziemek, D. (2012) Correlation set analysis: Detecting active regulators in disease populations using prior causal knowledge. BMC Bioinformatics. 13:46. Read the full article
TCGAOV-171	2012-Andreopoulos-Integrated	EXCLUDE-NotOvary	Cancer Inform	FULLTEXT	NO	NA	NA	NA	http://www.ncbi.nlm.nih.gov/pmc/articles/PMC3306237/	Andreopoulos, B. and Anastassiou, D. (2012) Integrated analysis reveals hsa-miR-142 as a representative of a lymphocyte-specific gene expression and methylation signature. Cancer Inform. 11 :61-75. Read the full article
TCGAOV-174	2012-Girgis-Integrated	EXCLUDE-NotOvary	Anticancer Res	FULL TEXT	NO	NA	NA	NA	http://ar.iiarjournals.org/content/32/3/957.long	Girgis, A.H., Bui, A., White, N.M. and Yousef, G.M. (2012) Integrated genomic characterization of the kallikrein gene locus in cancer. Anticancer Res. 32(3):957-963. View PubMed abstract
TCGAOV-175	2012-Koboldt-VarScan	EXCLUDE-NotOvary	Genome Res	FULL TEXT	NO	NA	NA	NA	http://genome.cshlp.org/content/22/3/568.long	Koboldt, D.C., Zhang, Q., Larson, D.E., Shen, D., McLellan, M.D., Lin, L., Miller, C.A., Mardis, E.R., Ding, L. and Wilson, R.K. (2012) VarScan 2: Somatic mutation and copy number alteration discovery in cancer by exome sequencing. Genome Res. 22(3):568-576. View PubMed abstract
TCGAOV-179	2012-Yao-Reproducibility	EXCLUDE-NotOvary	PLoS One	FULL TEXT	NO	NA	NA	NA	http://journals.plos.org/plosone/article?id=10.1371/journal.pone.0029686	Yao, C., Li, H., Shen, X., He, Z., He, L. and Guo, Z. (2012) Reproducibility and concordance of differential DNA methylation and gene expression in cancer. PLoS One. 7(1):e29686. Read the full article
TCGAOV-180	2012-Vandin-Discovery	EXCLUDE-NotOvary	Pac Symp Biocomput	FULL TEXT	NO	NA	NA	NA	http://www.worldscientific.com/doi/pdf/10.1142/9789814366496_0006	Vandin, F., Clay, P., Upfal, E. and Raphael, B.J. (2012) Discovery of mutated subnetworks associated with clinical data in cancer. Pac Symp Biocomput. 17 :55-66. Read the full article
TCGAOV-185	2011-Liu-Prioritizing	EXCLUDE-NotOvary	BMC Syst Biol	FULL TEXT	NO	NA	NA	NA	http://www.biomedcentral.com/1752-0509/5/158	Liu, H., Su, J., Li, J., Liu, H., Lv, J., Li, B., Qiao, H. and Zhang, Y. (2011) Prioritizing cancer-related genes with aberrant methylation based on a weighted protein-protein interaction network. BMC Syst Biol. 5:158. Read the full article
TCGAOV-186	2011-Beesley-Functional	EXCLUDE-NotOvary	PLoS One	FULL TEXT	NO	NA	NA	NA	http://journals.plos.org/plosone/article?id=10.1371/journal.pone.0024987	Beesley, J., Pickett, H.A., Johnatty, S.E., Dunning, A.M., Chen, X., Li, J., Michailidou, K., Lu, Y., Rider, D.N., Palmieri, R.T., et al. (2011) Functional polymorphisms in the TERT promoter are associated with risk of serous epithelial ovarian and breast cancers. PLoS One. 6(9):e24987. Read the full article
TCGAOV-187	2011-Robinson-SAMQA	EXCLUDE-NotOvary	BMC Genomics	FULL TEXT	NO	NA	NA	NA	http://www.biomedcentral.com/1471-2164/12/419	Robinson, T., Killcoyne, S., Bressler, R. and Boyle, J. (2011) SAMQA: Error classification and validation of high-throughput sequenced read data. BMC Genomics. 12(419):doi:10.1186/1471-2164-12-419. Read the full article
TCGAOV-190	2011-Paik-Prediction	EXCLUDE-NotOvary	Genomics	FULL TEXT	NO	NA	NA	NA	http://www.sciencedirect.com/science/article/pii/S0888754311000644	Paik, H., Lee, E., Park, I., Kim, J. and Lee, D. (2011) Prediction of cancer prognosis with the genetic basis of transcriptional variations. Genomics. 97(6):350-357. View PubMed abstract
TCGAOV-192	2010-Kim-Mulit-cancer	EXCLUDE-NotOvary	BMC Med Genomics	FULL TEXT	NO	NA	NA	NA	http://www.biomedcentral.com/1755-8794/3/51	Kim, H., Watkinson, J., Varadan, V. and Anastassiou, D. (2010) Multi-cancer computational analysis reveals invasion-associated variant of desmoplastic reaction involving INHBA, THBS2 and COL11A1. BMC Med Genomics. 3:51. Read the full article
TCGAOV-031	2014-Gonzalez-Analysis	EXCLUDE-NOKM	Cancer Res	FULLTEXT	YES	NO	NA	NA	http://cancerres.aacrjournals.org/content/74/14/3902.long	Gonzalez Bosquet, J., Marchion, D.C., Chon, H., Lancaster, J.M., and Chanock, S. (2014) Analysis of chemotherapeutic response in ovarian cancers using publically available high-throughput data. Cancer Res. doi: 10.1158/0008-5472.CAN-14-0186. View PubMed abstract
TCGAOV-039	2014-Beltran-Ganitumab	EXCLUDE-NOKM	Clin Cancer Res	FULLTEXT	YES	NO	NA	NA	http://www.ncbi.nlm.nih.gov/pmc/articles/PMC4138720/	Beltran, P.J., Calzone, F.J., Mitchell, P., Chung, Y.A., Cajulis, E., Moody, G., Belmontes, B., Li, C.M., Vonderfecht, S., Velculescu, V.E., et al. (2014) Ganitumab (AMG 479) inhibits IGF-2-dependent ovarian cancer growth and potentiates platinum-based chemotherapy. Clin Cancer Res. doi: 10.1158/1078-0432.CCR-13-3448. View PubMed abstract
TCGAOV-047	2014-Lis-Mesenchymal	EXCLUDE-NOKM	J Transl Med	FULLTEXT	YES	NO	NA	NA	http://www.ncbi.nlm.nih.gov/pmc/articles/PMC3938445/	Lis, R., Touboul, C., Halabi, N.M., Madduri, A.S., Querleu, D., Mezey, J., Malek, J.A., Suhre, K., and Rafii, A. (2014) Mesenchymal cell interaction with ovarian cancer cells induces a background dependent pro-metastatic transcriptomic profile. J Transl Med. 12(1):59. Read the full article
TCGAOV-061	2013-Ying-Gene	EXCLUDE-NOKM	J Ovarian Res	FULLTEXT	YES	NO	NA	NA	http://www.biomedcentral.com/content/pdf/1757-2215-6-88.pdf	Ying, H., Lv, J., Ying, T., Jin, S., Shao, J., Wang, L., Xu, H., Yuan, B., and Yang, Q. (2013) Gene-gene interaction network analysis of ovarian cancer using TCGA data. J Ovarian Res. 6(1):88. Read the full article
TCGAOV-064	2013-Akrami-Comprehensive	EXCLUDE-NOKM	PLoS One	FULLTEXT	YES	NO	NA	NA	http://journals.plos.org/plosone/article?id=10.1371/journal.pone.0080306	Akrami, R., Jacobsen, A., Hoell, J., Schultz, N., Sander, C., and Larsson, E. (2013) Comprehensive analysis of long non-coding RNAs in ovarian cancer reveals global patterns and targeted DNA amplification. PLoS One. 8(11):e80306. Read the full article
TCGAOV-068	2013-Sanchez-Vega-Recurrent	EXCLUDE-NOKM	Epigenetics	FULLTEXT	YES	NO	NA	NA	http://www.tandfonline.com/doi/full/10.4161/epi.26701#.VMA-7405DIU	Sánchez-Vega, F., Gotea, V., Petrykowska, H.M., Margolin, G., Krivak, T.C., Deloia, J.A., Bell, D.W., and Elnitski, L. (2013) Recurrent patterns of DNA methylation in the ZNF154, CASP8, and VHL promoters across a wide spectrum of human solid epithelial tumors and cancer cell lines. Epigenetics. 8(12):1-18. View PubMed abstract
TCGAOV-075	2013-Bashashati-Distinct	EXCLUDE-NOKM	J Pathol	FULLTEXT	YES	NO	NA	NA	http://onlinelibrary.wiley.com/doi/10.1002/path.4230/full	Bashashati, A., Ha, G., Tone, A., Ding, J., Prentice, L.M., Roth, A., Rosner, J., Shumansky, K., Kalloger, S., Senz, J., et al. (2013) Distinct evolutionary trajectories of primary high-grade serous ovarian cancers revealed through spatial mutational profiling. J Pathol. 231(1):21-34. Read the full article
TCGAOV-080	2013-Kelemen-Differntially	EXCLUDE-NOKM	Biomed Res Int	FULLTEXT	YES	NO	NA	NA	http://www.hindawi.com/journals/bmri/2013/815894/	Kelemen, L.E., Köbel, M., Chan, A., Taghaddos, S., and Dinu, I. (2013) Differentially methylated loci distinguish ovarian carcinoma histological types: evaluation of a DNA methylation assay in FFPE tissue. Biomed Res Int. 2013: 815894. Read the full article
TCGAOV-102	2013-Schildkraut-Molecular	EXCLUDE-NOKM	Cancer Epidemiol Biomarkers Prev	FULLTEXT	YES	NO	NA	NA	http://www.ncbi.nlm.nih.gov/pmc/articles/PMC3799825/	Schildkraut, J.M., Iversen, E.S., Akushevich, L., Whitaker, R.S., Bentley, R.C., Berchuck, A., and Marks, J.R. (2013) Molecular signatures of epithelial ovarian cancer: analysis of associations with tumor characteristics and epidemiologic risk factors. Cancer Epidemiol Biomarkers Prev. doi: 10.1158/1055-9965.EPI-13-0192. View PubMed abstract
TCGAOV-108	2013-Domcke-Evaluating	EXCLUDE-NOKM	Nat Commun	FULL TEXT	YES	NO	NA	NA	http://www.nature.com/ncomms/2013/130709/ncomms3126/full/ncomms3126.html	Domcke, S., Sinha, R., Levine, D.A., Sander, C. and Schultz, N. (2013) Evaluating cell lines as tumour models by comparison of genomic profiles. Nat Commun. 4(2126):doi: 10.1038/ncomms3126. Read the full article
TCGAOV-113	2013-Dutta-EVI1	EXCLUDE-NOKM	Mol Oncol	FULL TEXT	YES	NO	NA	NA	http://www.ncbi.nlm.nih.gov/pmc/articles/PMC3805042/	Dutta, P., Bui, T., Bauckman, K.A., Keyomarsi, K., Mills, G.B. and Nanjundan, M. (2013) EVI1 splice variants modulate functional responses in ovarian cancer cells. Mol Oncol. 7(3):647-668. View PubMed abstract
TCGAOV-118	2013-Kodigepalli-Phospholipid	EXCLUDE-NOKM	Mol Cancer	FULL TEXT	YES	NO	NA	NA	http://www.molecular-cancer.com/content/12/1/32	Kodigepalli, K.M., Anur, P., Spellman, P., Sims, P.J. and Nanjundan, M. (2013) Phospholipid Scramblase 1, an interferon-regulated gene located at 3q23, is regulated by SnoN/SkiL in ovarian cancer cells. Mol Cancer. 12:32. Read the full article
TCGAOV-119	2013-Shen-Epigenetic	EXCLUDE-NOKM	Nat Commun	FULL TEXT	YES	NO	NA	NA	http://www.nature.com/ncomms/journal/v4/n3/full/ncomms2629.html	Shen, H., Fridley, B.L., Song, H., Lawrenson, K., Cunningham, J.M., Ramus, S.J., Cicek, M.S., Tyrer, J., Stram, D., Larson, M.C., et al. (2013) Epigenetic analysis leads to identification of HNF1B as a subtype-specific susceptibility gene for ovarian cancer. Nat Commun. 4(1628):doi:10.1038/ncomms2629. Read the full article
TCGAOV-121	2013-Zhang-Network	EXCLUDE-NOKM	PLoS Comput Biol	FULLTEXT	NO	NA	NA	NA	http://www.ncbi.nlm.nih.gov/pmc/articles/PMC3605061/	Zhang, W., Ota, T., Shridhar, V., Chien, J., Wu, B. and Kuang, R. (2013) Network-based survival analysis reveals subnetwork signatures for predicting outcomes of ovarian cancer treatment. PLoS Comput Biol. 9(3):e1002975. Read the full article
TCGAOV-135	2013-Garg-BRCA1	EXCLUDE-NOKM	Am J Surg Pathol	FULL TEXT	YES	NO	NA	NA	http://www.ncbi.nlm.nih.gov/pmc/articles/PMC3531916/	Garg, K., Levine, D., Olvera, N., Dao, F., Bisogna, M., Secord, A.A., Berchuck, A., Cerami, E., Schultz, N. and Soslow, R.A. (2013) BRCA1 immunohistochemistry in a molecularly characterized cohort of ovarian high-grade serous carcinomas. Am J Surg Pathol. 37(1):138-146. View PubMed abstract
TCGAOV-137	2012-Han-Integrated	EXCLUDE-NOKM	PLoS One	FULLTEXT	YES	NO	NA	NA	http://journals.plos.org/plosone/article?id=10.1371/journal.pone.0052745#pone-0052745-g006	Han, Y., Huang, H., Xiao, Z., Zhang, W., Cao, Y., Qu, L. and Shou, C. (2012) Integrated analysis of gene expression profiles associated with response of platinum/paclitaxel-based treatment in epithelial ovarian cancer. PLoS One. 7(12):e52745. Read the full article
TCGAOV-146	2012-Huang-Histotype-specific	EXCLUDE-NOKM	BMC Med Genomics	FULL TEXT	YES	NO	NA	NA	http://www.biomedcentral.com/1755-8794/5/47	Huang, R.Y., Chen, G.B., Matsumura, N., Lai, H.C., Mori, S., Li, J., Wong, M.K., Konishi, I., Thiery, J.-P. and Goh, L. (2012) Histotype-specific copy-number alterations in ovarian cancer. BMC Med Genomics. 5:47. Read the full article
TCGAOV-152	2012-Rafii-High-prevalence	EXCLUDE-NOKM	J Clin Bioinforma	FULL TEXT	YES	NO	NA	NA	http://www.jclinbioinformatics.com/content/2/1/15	Rafii, A., Halabi, N.M. and Malek, J.A. (2012) High-prevalence and broad spectrum of cell adhesion and Extracellular Matrix gene pathway mutations in epithelial ovarian cancer. J Clin Bioinforma. 2(15):doi:10.1186/2043-9113-2-15 . Read the full article
TCGAOV-166	2012-Soslow-Morphologic	EXCLUDE-NOKM	Mod Pathol	FULL TEXT	YES	NO	NA	NA	http://www.nature.com/modpathol/journal/v25/n4/full/modpathol2011183a.html	Soslow, R.A., Han, G., Park, K.J., Garg, K., Olvera, N., Spriggs, D.R., Kauff, N.D. and Levine, D.A. (2012) Morphologic patterns associated with BRCA1 and BRCA2 genotype in ovarian carcinoma. Mod Pathol. 25(4):625-636. View PubMed abstract
TCGAOV-169	2012-Miles-Identifying	EXCLUDE-NOKM	BMC Res Notes	FULL TEXT	YES	NO	NA	NA	http://www.biomedcentral.com/1756-0500/5/164	Miles, G.D., Seiler, M., Rodriguez, L., Rajagopal, G. and Bhanot, G. (2012) Identifying microRNA/mRNA dysregulations in ovarian cancer. BMC Res Notes. 5:164. Read the full article
TCGAOV-172	2012-Kim-High-grade	EXCLUDE-NOKM	Proc Natl Acad Sci U S A	FULL TEXT	YES	NO	NA	NA	http://www.pnas.org/content/109/10/3921.long	Kim, J., Coffey, D.M., Creighton, C.J., Yu, Z., Hawkins, S.M. and Matzuk, M.M. (2012) High-grade serous ovarian cancer arises from fallopian tube in a mouse model. Proc Natl Acad Sci U S A. 109(10):3921-3926. View PubMed abstract
TCGAOV-173	2012-Kolbe-Differential	EXCLUDE-NOKM	PLoS One	FULL TEXT	YES	NO	NA	NA	http://journals.plos.org/plosone/article?id=10.1371/journal.pone.0032941	Kolbe, D.L., DeLoia, J.A., Porter-Gill, P., Strange, M., Petrykowska, H.M., Guirguis, A., Krivak, T.C., Brody, L.C. and Elnitski, L. (2012) Differential analysis of ovarian and endometrial cancers identifies a methylator phenotype. PLoS One. 7(3):e32941. Read the full article
TCGAOV-181	2011-Malek-Copy	EXCLUDE-NOKM	PLoS One	FULL TEXT	YES	NO	NA	NA	http://journals.plos.org/plosone/article?id=10.1371/journal.pone.0028561	Malek, J.A., Mery, E., Mahmoud, Y.A., Al-Azwani, E.K., Roger, L., Huang, R., Jouve, E., Lis, R., Thiery, J.P., Querleu, D., et al. (2011) Copy number variation analysis of matched ovarian primary tumors and peritoneal metastasis. PLoS One. 6(12):e28561. Read the full article
TCGAOV-182	2011-Wrzeszczynski-Identification	EXCLUDE-NOKM	PLoS One	FULL TEXT	YES	NO	NA	NA	http://journals.plos.org/plosone/article?id=10.1371/journal.pone.0028503	Wrzeszczynski, K.O., Varadan, V., Byrnes, J., Lum, E., Kamalakaran, S., Levine, D.A., Dimitrova, N., Zhang, M.Q. and Lucito, R. (2011) Identification of tumor suppressors and oncogenes from genomic and epigenetic features in ovarian cancer. PLoS One. 6(11):e28503. Read the full article
TCGAOV-183	2011-Campan-Genome-scale	EXCLUDE-NOKM	PLoS One	FULL TEXT	YES	NO	NA	NA	http://journals.plos.org/plosone/article?id=10.1371/journal.pone.0028141	Campan, M., Moffitt, M., Houshdaran, S., Shen, H., Widschwendter, M., Daxenbichler, G., Long, T., Marth, C., Laird-Offringa, I.A., Press, M.F., et al. (2011) Genome-scale screen for DNA methylation-based detection markers for ovarian cancer. PLoS One. 6(12):e28141. Read the full article
TCGAOV-184	2011-Yang-Assocation	EXCLUDE-NOKM	JAMA	FULL TEXT	YES	NO	NA	NA	http://jama.jamanetwork.com/article.aspx?articleid=1104495	Yang, D., Khan, S., Sun, Y., Hess, K., Shmulevich, I., Sood, A.K. and Zhang, W. (2011) Association of BRCA1 and BRCA2 mutations with survival, chemotherapy sensitivity, and gene mutator phenotype in patients with ovarian cancer. JAMA. 306(14):1557-1565. Read full article
TCGAOV-193	2010-Bolton-Common	EXCLUDE-NOKM	Nat Genet	FULL TEXT	YES	NO	NA	NA	http://www.nature.com/ng/journal/v42/n10/full/ng.666.html	Bolton, K.L., Tyrer, J., Song, H., Ramus, S.J., Notaridou, M., Jones, C., Sher, T., Gentry-Maharaj, A., Wozniak, E., Tsai, Y.Y., et al. (2010) Common variants at 19p13 are associated with susceptibility to ovarian cancer. Nat Genet. 42(10):880-884. View author manuscript
TCGAOV-091	2013-Wrzeszczynski-Integrative	EXCLUDE-IsABook	Methods Mol Biol	ABSTRACT ONLY	NA	NA	NA	NA	http://www.ncbi.nlm.nih.gov/pubmed/23913207	Wrzeszczynski, K.O., Varadan, V., Kamalakaran, S., Levine, D.A., Dimitrova, N., and Lucito, R. (2013) Integrative prediction of gene function and platinum-free survival from genomic and epigenetic features in ovarian cancer. Methods Mol Biol. 35-51. doi: 10.1007/978-1-62703-547-7_4. View PubMed abstract
TCGAOV-038	2014-Szabova-Pathway	EXCLUDE-InVitro	PLoS One	FULLTEXT	YES	NO	NA	There are KM curves but these are invitro.	http://journals.plos.org/plosone/article?id=10.1371/journal.pone.0095649#pone-0095649-g003	Szabova, L., Bupp, S., Kamal, M., Householder, D.B., Hernandez, L., Schlomer, J.J., Baran, M.L., Yi, M., Stephens, R.M., Annunziata, C.M., et al. (2014) Pathway-specific engineered mouse allograft models functionally recapitulate human serous epithelial ovarian cancer. PLoS One. 9(4):e95649. Read the full article
TCGAOV-002	2014-Ju-Development	EXCLUDE-CantRead	Bioinformatics	ABSTRACT ONLY	NA	NA	NA	NA	http://bioinformatics.oxfordjournals.org/content/early/2014/12/03/bioinformatics.btu736.short	Ju, Z. Liu, W., Roebuck, P.L., Siwak, D.R., Zhang, N., Lu, Y., Davies, M.A., Akbani, R., Weinstein, J.N., Mills, G.B., et al. (2014) Development of a robust classifier for quality control of reverse-phase protein arrays. Bioinformatics. doi:10.1093/bioinformatics/btu736. View the PubMed abstract
TCGAOV-006	2014-Li-Investigating	EXCLUDE-CantRead	Mol Biosyst	ABSTRACT ONLY	NA	NA	NA	NA	http://pubs.rsc.org/en/Content/ArticleLanding/2014/MB/C4MB00526K#!divAbstract	Li, Y., Liang, C., Easterbrook, S., Luo, J and Zhang, Z. (2014) Investigating the functional implications of reinforcing feedback loops in transcriptional regulatory networks. Mol Biosyst. doi: 10.1039/C4MB00526K. View PubMed abstract
TCGAOV-012	2014-Teoh-Endothelin	EXCLUDE-CantRead	Cell Signal	ABSTRACT ONLY	NA	NA	NA	NA	http://www.sciencedirect.com/science/article/pii/S0898656814002976	Teoh, J.P., Park, K.M., Wang, Y., Hu, Q., Kim, S., Wu, G., Huang, S., Maihle, N. and Kim, I.M. (2014) Endothelin-1 Endothelin A receptor-mediated biased signaling is a new player in modulating human ovariancancer cell tumorigenesis. Cell Signal. doi: 10.1016/j.cellsig.2014.08.024. View PubMed abstract
TCGAOV-016	2014-Xu-Prioritizing	EXCLUDE-CantRead	Mol Biosyst	ABSTRACT ONLY	NA	NA	NA	NA	http://pubs.rsc.org/en/content/articlelanding/2014/mb/c4mb00353e#!divAbstract	Xu, C., Ping, Y., Li, X., Zhao, H., Wang, L., Fan, H., Xiao, Y. and Li, X. (2014) Prioritizing candidate disease miRNAs by integrating phenotype associations of multiple diseases with matched miRNA and mRNA expression profiles . Mol Biosyst. doi: 10.1039/C4MB00353E. View PubMed abstract
TCGAOV-023	2014-Wang-Network	EXCLUDE-CantRead	Bioinformatics	ABSTRACT ONLY	NA	NA	NA	NA	http://bioinformatics.oxfordjournals.org/content/30/19/2693.short	Wang, Z., Curry, E., and Montana, G. (2014) Network-guided regression for detecting associations between DNA methylation and gene expression. Bioinformatics. doi: 10.1093/bioinformatics/btu361. View PubMed abstract
TCGAOV-025	2014-Li-Mirsynergy	EXCLUDE-CantRead	Bioinformatics	ABSTRACT ONLY	NA	NA	NA	NA	http://bioinformatics.oxfordjournals.org/content/early/2014/06/03/bioinformatics.btu373	Li, Y., Liang, C., Wong, K.C., Luo, J., and Zhang, Z. (2014) Mirsynergy: detecting synergistic miRNA regulatory modules by overlapping neighbourhood expansion. Bioinformatics. doi: 10.1093/bioinformatics/btu373. View PubMed abstract
TCGAOV-027	2014-Cheng-Studying	EXCLUDE-CantRead	Mol Biol Evol	ABSTRACT ONLY	NA	NA	NA	NA	http://mbe.oxfordjournals.org/content/early/2014/05/31/molbev.msu167.short	Cheng, F., Jia, P., Wang, Q., Lin, C.C., Li, W.H., and Zhao, Z. (2014) Studying tumorigenesis through network evolution and somatic mutational perturbations in the cancer interactome. Mol Biol Evol. doi: 10.1093/molbev/msu167. View PubMed abstract
TCGAOV-030	2014-Diolaiti-Functional	EXCLUDE-CantRead	Biochim Biophys Acta	ABSTRACT ONLY	NA	NA	NA	NA	http://www.sciencedirect.com/science/article/pii/S1874939914001229	Diolaiti, D., McFerrin, L., Carroll, P., and Eisenman, R.N. (2014) Functional interactions among members of the MAX and MLX transcriptional network during oncogenesis. Biochim Biophys Acta. doi: 10.1016/j.bbagrm.2014.05.016. View PubMed abstract
TCGAOV-035	2014-Abdallah-Gene	EXCLUDE-CantRead	Obstet Gynecol	ABSTRACT ONLY	NA	NA	NA	NA	http://europepmc.org/abstract/MED/24770297	Abdallah, R., Chon, H.S., and Gonzalez Bosquet, J. (2014) Gene expression and prediction of complete cytoreduction in ovarian cancer. Obstet Gynecol. 123:Suppl 1:89S. View PubMed abstract
TCGAOV-057	2013-Parikh-Effects	EXCLUDE-CantRead	J Pathol	ABSTRACT ONLY	NA	NA	NA	NA	http://onlinelibrary.wiley.com/doi/10.1002/path.4321/abstract;jsessionid=F1452AF1C85E895F06B976013323B56C.f02t02?deniedAccessCustomisedMessage=&userIsAuthenticated=false	Parikh, N., Hilsenbeck, S., Creighton, C.J., Dayaram, T., Shuck, R., Shinbrot, E., Xi, L., Gibbs, R.A., Wheeler, D.A., and Donehower, L.A. (2013) Effects of TP53 mutational status on gene expression patterns across ten human cancer types. J Pathol. doi: 10.1002/path.4321. View PubMed abstract
TCGAOV-058	2013-Shah-ChromoHub	EXCLUDE-CantRead	Bioinformatics	ABSTRACT ONLY	NA	NA	NA	NA	http://bioinformatics.oxfordjournals.org/content/30/4/590.long	Shah, M.A., Denton, E.L., Liu, L., and Schapira, M. (2013) ChromoHub V2: cancer genomics. Bioinformatics. 30(4):590-592. View PubMed abstract
TCGAOV-062	2013-Zou-RNF43	EXCLUDE-CantRead	Gene	ABSTRACT ONLY	NA	NA	NA	NA	http://www.sciencedirect.com/science/article/pii/S0378111913010974	Zou, Y., Wang, F., Liu, F.Y., Huang, M.Z., Li, W., Yuan, X.Q., Huang, O.P., and He, M. (2013) RNF43 mutations are recurrent in Chinese patients with mucinous ovarian carcinoma but absent in other subtypes of ovarian cancer. Gene. 531(1):112-116. View PubMed abstract
TCGAOV-089	2013-O'Shea-Coordination	EXCLUDE-CantRead	Cold Spring Harb Perspect Med	ABSTRACT ONLY	NA	NA	NA	NA	http://www.ncbi.nlm.nih.gov/pubmed?term=coordination%20of%20nutrient%20availability%20and%20utilization%20by%20max%20and%20mlx-centered%20transcription%20networks&cmd=correctspelling	O'Shea, J.M., and Ayer, D.E. (2013) Coordination of nutrient availability and utilization by MAX- and MLX-centered transcription networks. Cold Spring Harb Perspect Med. 3(9):a014258. Read the full article
TCGAOV-151	2012-Reddy-MiRank	EXCLUDE-CantRead	ArXiv	WITHDRAWN	NA	NA	NA	NA	http://arxiv.org/abs/1210.0286	Reddy, S.G., Xiao, W. and Gunaratne, P.H. (2012) MiRank: A bioinformatics tool for gene/miRNA ranking and pathway profiling with TCGA-KEGG data sets. ArXiv. eprint arXiv:1210.0286. View abstract
