# Supplementary material for: On representing the prognostic value of continuous gene expression biomarkers with the restricted mean survival curve
Source: Oncotarget. 2015 Oct 14;6(34):36308–18. doi: 10.18632/oncotarget.6121 (PMC4742179; doi:10.18632/oncotarget.6121)
Supplement: Supplementary file 2 [file oncotarget-06-36308-s002.csv]

Effect	Hazard Ratio	p Cox	p KM	% Cox lost by KM
0.5	1.648721271	0.996	0.958	0.040160643
0.494949495	1.640415388	0.996	0.935	0.06124498
0.48989899	1.632151348	0.992	0.956	0.038306452
0.484848485	1.62392894	0.992	0.946	0.048387097
0.47979798	1.615747955	0.993	0.949	0.045317221
0.474747475	1.607608185	0.99	0.91	0.082828283
0.46969697	1.59950942	0.993	0.928	0.067472306
0.464646465	1.591451455	0.994	0.92	0.077464789
0.45959596	1.583434084	0.989	0.914	0.075834176
0.454545455	1.575457103	0.986	0.911	0.078093306
0.449494949	1.567520309	0.982	0.896	0.089613035
0.444444444	1.559623498	0.983	0.909	0.077314344
0.439393939	1.551766469	0.98	0.887	0.101020408
0.434343434	1.543949022	0.98	0.894	0.089795918
0.429292929	1.536170958	0.971	0.869	0.10607621
0.424242424	1.528432078	0.981	0.893	0.093781855
0.419191919	1.520732184	0.982	0.88	0.105906314
0.414141414	1.513071081	0.97	0.835	0.140206186
0.409090909	1.505448573	0.965	0.851	0.124352332
0.404040404	1.497864466	0.956	0.84	0.125523013
0.398989899	1.490318565	0.956	0.846	0.121338912
0.393939394	1.482810679	0.964	0.838	0.137966805
0.388888889	1.475340615	0.953	0.839	0.126967471
0.383838384	1.467908185	0.953	0.815	0.154249738
0.378787879	1.460513197	0.959	0.796	0.175182482
0.373737374	1.453155464	0.945	0.797	0.164021164
0.368686869	1.445834797	0.91	0.781	0.154945055
0.363636364	1.43855101	0.931	0.769	0.184747583
0.358585859	1.431303917	0.924	0.787	0.158008658
0.353535354	1.424093333	0.893	0.744	0.185890258
0.348484848	1.416919074	0.905	0.746	0.192265193
0.343434343	1.409780958	0.9	0.724	0.206666667
0.338383838	1.402678802	0.885	0.715	0.209039548
0.333333333	1.395612425	0.883	0.709	0.212910532
0.328282828	1.388581647	0.873	0.698	0.221076747
0.323232323	1.381586288	0.86	0.674	0.243023256
0.318181818	1.374626171	0.851	0.675	0.231492362
0.313131313	1.367701116	0.854	0.66	0.236533958
0.308080808	1.360810949	0.833	0.621	0.283313325
0.303030303	1.353955493	0.837	0.621	0.273596177
0.297979798	1.347134573	0.802	0.628	0.24563591
0.292929293	1.340348015	0.796	0.608	0.272613065
0.287878788	1.333595646	0.783	0.592	0.273307791
0.282828283	1.326877295	0.772	0.584	0.287564767
0.277777778	1.320192788	0.76	0.55	0.309210526
0.272727273	1.313541957	0.721	0.561	0.270457698
0.267676768	1.306924631	0.723	0.506	0.338865837
0.262626263	1.300340642	0.687	0.512	0.305676856
0.257575758	1.293789822	0.697	0.509	0.307030129
0.252525253	1.287272003	0.659	0.487	0.300455235
0.247474747	1.280787019	0.652	0.45	0.357361963
0.242424242	1.274334705	0.662	0.473	0.33836858
0.237373737	1.267914896	0.614	0.437	0.346905537
0.232323232	1.261527429	0.605	0.411	0.376859504
0.227272727	1.255172141	0.591	0.431	0.326565144
0.222222222	1.248848869	0.559	0.388	0.373881932
0.217171717	1.242557452	0.529	0.348	0.404536862
0.212121212	1.23629773	0.523	0.362	0.390057361
0.207070707	1.230069543	0.538	0.376	0.382899628
0.202020202	1.223872733	0.505	0.343	0.401980198
0.196969697	1.21770714	0.487	0.339	0.427104723
0.191919192	1.211572608	0.443	0.297	0.426636569
0.186868687	1.205468981	0.434	0.3	0.407834101
0.181818182	1.199396102	0.394	0.275	0.423857868
0.176767677	1.193353817	0.396	0.289	0.396464646
0.171717172	1.187341972	0.402	0.269	0.417910448
0.166666667	1.181360413	0.367	0.25	0.438692098
0.161616162	1.175408988	0.375	0.255	0.44
0.156565657	1.169487544	0.35	0.228	0.508571429
0.151515152	1.163595932	0.321	0.227	0.457943925
0.146464646	1.157734	0.296	0.198	0.47972973
0.141414141	1.151901599	0.294	0.203	0.465986395
0.136363636	1.146098581	0.265	0.191	0.41509434
0.131313131	1.140324797	0.252	0.174	0.468253968
0.126262626	1.1345801	0.246	0.184	0.430894309
0.121212121	1.128864343	0.231	0.161	0.519480519
0.116161616	1.123177381	0.199	0.157	0.472361809
0.111111111	1.117519069	0.184	0.148	0.456521739
0.106060606	1.111889262	0.178	0.141	0.443820225
0.101010101	1.106287816	0.159	0.108	0.534591195
0.095959596	1.10071459	0.15	0.118	0.54
0.090909091	1.09516944	0.159	0.116	0.522012579
0.085858586	1.089652225	0.126	0.085	0.587301587
0.080808081	1.084162805	0.122	0.103	0.450819672
0.075757576	1.078701039	0.117	0.099	0.512820513
0.070707071	1.073266789	0.089	0.071	0.550561798
0.065656566	1.067859914	0.099	0.073	0.575757576
0.060606061	1.062480279	0.099	0.093	0.494949495
0.055555556	1.057127745	0.093	0.074	0.516129032
0.050505051	1.051802175	0.076	0.072	0.526315789
0.045454545	1.046503435	0.078	0.053	0.58974359
0.04040404	1.041231389	0.074	0.058	0.594594595
0.035353535	1.035985902	0.061	0.038	0.655737705
0.03030303	1.03076684	0.072	0.056	0.611111111
0.025252525	1.025574071	0.047	0.054	0.531914894
0.02020202	1.020407462	0.057	0.056	0.614035088
0.015151515	1.015266881	0.052	0.043	0.596153846
0.01010101	1.010152198	0.044	0.046	0.636363636
0.005050505	1.00506328	0.057	0.041	0.614035088
0	1	0.055	0.059	0.509090909
